# Supplementary material for: Magnitude of Cardiovascular Risk Factors in Rural and Urban Areas in Benin: Findings from a Nationwide Steps Survey
Source: PLoS One. 2015 May 6;10(5):e0126441. doi: 10.1371/journal.pone.0126441 (PMC4422555; doi:10.1371/journal.pone.0126441)
Supplement: S1 Datasets — (XLSX) [file pone.0126441.s004.xlsx]

## Sheet: step2008_PlosOne
UniqueID	Depart	id	i1	i2	i3	i6	i8	c1	c3	c4	c6	c7	c9a	c9b	c9c	c9d	c10	t1	t2	t3	t4a	t4b	t4c	t5a	t5b	t5c	t5d	t5e	t5other	t6	t7	t8a	t8b	t8c	t9	t10	t11a	t11b	t11c	t11d	t11e	t11other	t12	a1	a2	a3	a4	a5a	a5b
457	1	104	4	AGADAHONME	2	1	3	1	55	6	2	3	10000					2												1	22				2								2	1	1	2	1	2	2
3620	4	1994	19	BOHICON II KPOKON	1	1	3	2	45	0	1	3				88	3	2												2					2								2	1	5	3	2
3384	5	2528	25	HOUEHOUN	1	1	1	2	27	19	6	1					88	2												2					2								2	1	5	4	1	0	0
167	1	10101	1	ATTAN EWE	2	1	3	2	50	0	1	3	40000					1	2											2					2								2	1	5	2	1	0	0
166	1	10102	1	ATTAN EWE	2	1	3	1	63	0	1	3	25000					1	2											1	43				2								2	1	4	2	1	0	0
173	1	10103	1	ATTAN EWE	2	1	3	2	35	0	1	3		30000				2												2					2								2	1	5	2	1	0	0
172	1	10104	1	ATTAN EWE	2	1	1	1	49	9	3	3		30000				2												2					2								2	1	1	7	1	7	7
174	1	10105	1	ATTAN EWE	2	1	3	2	42	0	1	6		40000				2												2					2								2	1	4	3	1	0	0
170	1	10106	1	ATTAN EWE	2	1	1	1	55	6	3	3		40000				1	2											2					2								2	1	1	7	1	7	3
168	1	10108	1	ATTAN EWE	2	1	3	2	27	0	1	6				88	77	2												2					2								2	2
165	1	10109	1	ATTAN EWE	2	1	3	2	55	0	1	6				88	77	1	1	20				0	0	0	0	0		1	77	1			1	1	0	7	0	0	0		1	1	1	3	1	2	3
162	1	10110	1	ATTAN EWE	2	1	3	1	40	1	2	3		30000				2												2					2								2	1	4	2	1	0	0
169	1	10111	1	ATTAN EWE	2	1	1	1	43	6	3	3			350000			2												2					2								2	1	3	5	1	0	0
171	1	10112	1	ATTAN EWE	2	1	1	1	26	13	5	5				88	77	2												2					2								2	1	5	2	1	3	0
160	1	10113	1	IGBO ROKO	2	1	1	1	28	6	3	3		10000				2												2					2								2	1	3	3	1	0	0
159	1	10114	1	IGBO ROKO	2	1	3	2	38	0	1	3				88	77	2												2					2								2	1	5	2	1	0	2
157	1	10115	1	IGBO ROKO	2	1	3	1	36	3	2	3		20000				2												1	20				2								2	1	3	3	1	3	0
156	1	10116	1	IGBO ROKO	2	1	3	1	32	6	3	3		50000				2												2					2								2	1	4	3	2
155	1	10117	1	IGBO ROKO	2	1	3	1	64	0	1	3				88	77	1	1	20				6	0	0	0	0		1	77	99	99	99	2								2	1	1	2	1	3	3
161	1	10118	1	IGBO ROKO	2	1	3	2	56	0	1	6		6000				2												2					2								2	1	1	9	1	9	7
158	1	10119	1	IGBO ROKO	2	1	3	2	63	0	1	3		6000				2												2					2								2	1	4	2	1	2	0
268	1	10120	1	IKPINLE	2	1	3	2	64	0	1	6				88	2	2												2					2								2	2
269	1	10121	1	IKPINLE	2	1	3	1	53	0	1	3		75600				2												2					2								2	2
271	1	10122	1	IKPINLE	2	1	3	2	43	0	1	3		50000				2												2					2								2	2
270	1	10123	1	IKPINLE	2	1	1	1	55	2	2	3		100000				1	1	30				1	0	0	0	0		1	77	2			2								1	1	1	2	1	2	2
241	1	10124	1	IKPINLE	2	1	3	1	59	0	1	6				88	77	1	1	18				1	0	0	0	0		1	99	99	99	99	2								2	1	4	2	1	0	2
209	1	10125	1	IKPINLE	2	1	3	2	40	0	1	3		15000				2												2					2								2	1	4	2	1	0	0
263	1	10126	1	IKPINLE	2	1	3	2	55	0	1	3				88	77	2												2					2								2	2
260	1	10127	1	IKPINLE	2	1	1	1	60	19	6	7		151300				2												2					2								2	1	5	2	1	0	0
267	1	10128	1	IKPINLE	2	1	3	2	57	0	1	6				88	77	2												2					2								2	1	4	2	1	0	2
230	1	10129	1	IKPINLE	2	1	3	2	58	0	1	6				88	77	2												2					1	1	0	0	4	0	0		1	1	3	3	1	3	0
238	1	10130	1	IKPINLE	2	1	3	2	45	0	1	6				88	77	2												2					2								2	1	4	2	1	0	0
215	1	10131	1	IKPINLE	2	1	3	2	33	0	1	3		30000				2												2					2								2	2
216	1	10132	1	IKPINLE	2	1	3	2	30	0	1	3		30000				2												2					2								2	2
218	1	10133	1	IKPINLE	2	1	1	1	25	5	3	3				88	77	2												2					2								2	1	4	0	1	0	0
214	1	10134	1	IKPINLE	2	1	3	2	35	0	1	3		20000				2												2					2								2	2
226	1	10135	1	IKPINLE	2	1	3	1	35	3	2	3		50000				2												1	34				2								2	1	3	4	1	0	0
259	1	10136	1	IKPINLE	2	1	3	2	30	3	2	2		50000				2												2					2								2	2
261	1	10137	1	IKPINLE	2	1	3	2	57	0	1	6				88	77	2												2					2								2	2
255	1	10138	1	IKPINLE	2	1	1	1	35	8	3	3		50000				2												2					2								2	2
210	1	10139	1	IKPINLE	2	1	3	2	30	0	1	3		25000				2												2					2								2	2
262	1	10140	1	IKPINLE	2	1	3	2	42	0	1	3		30000				2												2					2								2	2
219	1	10141	1	IKPINLE	2	1	1	1	41	2	2	3		30000				2												2					2								2	2
211	1	10142	1	IKPINLE	2	1	3	2	63	0	1	3				88	77	2												2					2								2	2
213	1	10143	1	IKPINLE	2	1	3	1	29	1	2	3		30000				2												2					2								2	2
242	1	10144	1	IKPINLE	2	1	3	2	55	0	1	6				88	1	2												1	99	99	99	99	1	1	0	0	5	0	0		1	1	3	3	1	0	2
257	1	10145	1	IKPINLE	2	1	3	2	30	0	1	3		15000				2												2					2								2	2
256	1	10146	1	IKPINLE	2	1	3	2	30	0	1	3			20000			2												2					2								2	1	4	0	1	0	0
235	1	10147	1	IKPINLE	2	1	1	1	27	9	4	3		12000				1	1	10				5	0	0	0	0		1	99	99	99	99	1	1	0	0	0	3	0		2	1	1	1	1	0	1
251	1	10148	1	IKPINLE	2	1	3	1	57	0	1	6				88	77	2												2					2								2	1	1	3	1	3	5
239	1	10149	1	IKPINLE	2	1	3	1	56	0	1	6				88	77	2												2					2								2	1	4	4	2
264	1	10150	1	IKPINLE	2	1	1	1	31	10	4	3				88	1	1	1	25				2	0	0	0	0		1	99	99	99	99	2								2	1	4	3	1	2	0
247	1	10151	1	IKPINLE	2	1	3	1	39	5	2	3				88	77	2												1	35				2								2	1	3	6	1	0	0
240	1	10152	1	IKPINLE	2	1	3	2	55	0	1	3				88	77	2												2					2								2	1	3	2	1	0	2
227	1	10153	1	IKPINLE	2	1	3	1	42	0	1	3				88	77	2												1	39				2								2	1	4	1	2
208	1	10154	1	IKPINLE	2	1	3	2	25	0	1	3		15000				2												2					2								2	1	5	0	1	0	0
232	1	10155	1	IKPINLE	2	1	1	1	30	3	2	3		10000				2												2					2								2	1	3	3	1	0	0
205	1	10156	1	IKPINLE	2	1	3	2	55	0	1	3				88	2	2												2					2								2	1	4	1	2
272	1	10157	1	IKPINLE	2	1	3	2	38	0	1	3				88	77	2												2					2								2	1	3	3	1	0	2
236	1	10158	1	IKPINLE	2	1	3	2	62	0	1	6				88	77	2												2					2								2	2
237	1	10159	1	IKPINLE	2	1	3	2	57	0	1	3				88	77	2												2					2								2	2
248	1	10160	1	IKPINLE	2	1	3	2	27	0	1	6				88	77	2												2					2								2	2
250	1	10161	1	IKPINLE	2	1	3	2	39	8	4	3				88	77	2												2					2								2	1	5	2	1	0	0
253	1	10162	1	IKPINLE	2	1	3	2	63	0	1	6				88	2	2												2					2								2	2
249	1	10163	1	IKPINLE	2	1	1	1	57	21	6	7		167000				2												2					2								2	1	3	2	1	2	2
243	1	10164	1	IKPINLE	2	1	3	2	55	0	1	6				88	1	2												2					2								2	2
234	1	10165	1	IKPINLE	2	1	1	1	29	14	6	1		60000				2												2					2								2	1	4	2	1	0	5
254	1	10166	1	IKPINLE	2	1	3	2	26	0	1	3				88	77	2												2					2								2	2
252	1	10167	1	IKPINLE	2	1	1	1	27	11	4	3				88	1	2												2					2								2	1	3	1	1	2	0
206	1	10168	1	IKPINLE	2	1	1	2	33	10	4	1		40000				2												2					2								2	2
265	1	10169	1	IKPINLE	2	1	3	2	63	0	1	6				88	77	2												2					2								2	2
266	1	10170	1	IKPINLE	2	1	3	2	41	0	1	3				88	77	2												2					2								2	2
207	1	10171	1	IKPINLE	2	1	3	2	26	77	1	3		15000				2												2					2								2	2
245	1	10172	1	IKPINLE	2	1	1	1	35	14	4	3		30000				2												2					2								2	1	3	2	1	0	0
233	1	10173	1	IKPINLE	2	1	3	2	60	2	2	3				88	77	2												2					2								2	2
217	1	10174	1	IKPINLE	2	1	3	2	50	6	3	3		40000				2												2					2								2	2
212	1	10175	1	IKPINLE	2	1	3	1	25	3	2	3		30000				2												2					2								2	1	4	77	1	0	0
220	1	10176	1	IKPINLE	2	1	3	1	25	0	1	2				88	77	2												2					2								2	1	5	0	1	0	0
221	1	10177	1	IKPINLE	2	1	3	1	35	0	1	3				88	77	2												2					2								2	1	3	2	1	0	0
228	1	10178	1	IKPINLE	2	1	3	1	27	3	2	3		20000				2												2					2								2	2
222	1	10179	1	IKPINLE	2	1	3	2	38	0	1	3		25000				2												2					2								2	2
224	1	10180	1	IKPINLE	2	1	3	2	57	0	1	3				88	77	2												2					2								2	2
225	1	10181	1	IKPINLE	2	1	3	2	55	0	1	3				88	77	2												2					2								2	2
223	1	10182	1	IKPINLE	2	1	3	1	42	2	2	3		15000				2												2					2								2	2
244	1	10183	1	IKPINLE	2	1	3	1	61	0	1	7				88	77	2												2					2								2	2
246	1	10184	1	IKPINLE	2	1	3	2	59	0	1	3				88	77	2												2					2								2	1	4	0	1	0	0
229	1	10185	1	IKPINLE	2	1	3	1	63	0	1	3		20000				2												2					2								2	2
231	1	10186	1	IKPINLE	2	1	3	1	58	0	1	3		10000				2												2					2								2	2
258	1	10187	1	IKPINLE	2	1	3	1	45	5	3	3		140000				2												1	20				2								2	1	2	3	1	5	5
180	1	10189	1	ITA BOLARINWA	2	1	3	1	64	0	1	3		150000				2												1	35				2								2	2
185	1	10190	1	ITA BOLARINWA	2	1	3	2	60	0	1	3		5000				2												2					2								2	2
188	1	10191	1	ITA BOLARINWA	2	1	3	2	26	8	4	3		10000				2												2					2								2	1	5	0	1	0	0
189	1	10192	1	ITA BOLARINWA	2	1	3	2	59	0	1	3		10000				2												2					2								2	2
194	1	10193	1	ITA BOLARINWA	2	1	3	1	26	0	1	3		15000				2												2					2								2	1	4	2	1	0	0
186	1	10194	1	ITA BOLARINWA	2	1	3	2	56	0	1	3		10000				2												2					1	1	5	0	0	0	0		1	2
184	1	10195	1	ITA BOLARINWA	2	1	3	2	61	0	1	3		30000				2												2					2								2	2
191	1	10196	1	ITA BOLARINWA	2	1	3	1	28	4	2	3		10000				2												2					2								2	2
193	1	10197	1	ITA BOLARINWA	2	1	3	1	27	0	1	3		50000				2												2					2								2	1	4	2	1	0	0
192	1	10198	1	ITA BOLARINWA	2	1	3	2	45	0	1	3		40000				2												2					2								2	1	4	2	1	0	0
196	1	10199	1	ITA BOLARINWA	2	1	3	2	35	2	2	8				88	77	2												2					2								2	1	4	1	1	0	0
105	1	10201	2	LAGBE HOUMBODJEDJE	2	1	3	1	55	0	1	3		22000				2												2					1	1	3	0	0	0	0		1	1	1	7	1	7	7
104	1	10202	2	LAGBE HOUMBODJEDJE	2	1	3	1	35	0	1	2		12000				2												2					2								2	1	5	5	2
102	1	10203	2	LAGBE HOUMBODJEDJE	2	1	3	2	64	0	1	3		18000				2												2					2								2	1	4	2	1	0	0
101	1	10204	2	LAGBE HOUMBODJEDJE	2	1	3	2	56	0	1	3		13000				2												2					2								2	1	1	3	1	3	3
99	1	10205	2	LAGBE HOUMBODJEDJE	2	1	3	2	40	0	1	1		17000				2												2					2								2	2
110	1	10206	2	LAGBE HOUMBODJEDJE	2	2	3	2	43	0	1	3		10000				2												2					2								2	2
113	1	10207	2	LAGBE HOUMBODJEDJE	2	1	3	1	64	0	1	3		21000				2												2					2								2	2
94	1	10208	2	LAGBE HOUMBODJEDJE	2	1	1	1	40	6	3	3		35000				2												2					2								2	2
92	1	10209	2	LAGBE HOUMBODJEDJE	2	1	3	2	56	0	1	3		18000				2												2					2								2	1	4	2	1	0	0
98	1	10210	2	LAGBE HOUMBODJEDJE	2	1	1	1	40	6	3	3		30000				2												2					2								2	1	4	2	1	2	0
96	1	10211	2	LAGBE HOUMBODJEDJE	2	1	3	1	25	0	1	1		27000				1	1	10				1	0	0	0	0		1	99	99	99	99	2								2	1	3	7	1	7	0
91	1	10212	2	LAGBE HOUMBODJEDJE	2	1	1	1	27	0	1	3		18000				2												2					2								2	1	5	2	1	0	0
90	1	10213	2	LAGBE HOUMBODJEDJE	2	1	1	1	25	0	1	3		20000				2												2					2								2	1	3	5	1	5	0
88	1	10214	2	LAGBE HOUMBODJEDJE	2	1	3	1	33	0	1	3		25000				2												2					2								2	1	3	7	1	0	7
38	1	10215	2	LAGBE HOUMBODJEDJE	2	1	3	1	25	6	3	3		24000				2												2					2								2	1	3	5	2
37	1	10216	2	LAGBE HOUMBODJEDJE	2	1	1	1	25	0	1	3		18000				1	1	99	2			2	0	0	0	0		2					2								2	1	3	4	1	0	7
34	1	10217	2	LAGBE HOUMBODJEDJE	2	1	1	2	28	0	1	3		18000				2												2					2								2	2
112	1	10218	2	LAGBE HOUMBODJEDJE	2	1	1	1	56	5	2	3		50000				2												1	36				2								2	2
108	1	10219	2	LAGBE HOUMBODJEDJE	2	1	3	1	64	0	1	3		27000				2												2					2								2	1	4	2	1	2	0
107	1	10220	2	LAGBE HOUMBODJEDJE	2	1	1	1	43	10	4	3		45000				2												2					2								2	2
109	1	10221	2	LAGBE	2	1	3	1	40	0	1	3		5000				2												2					2								2	1	1	2	1	2	2
106	1	10222	2	LAGBE	2	1	3	1	35	0	1	3		20000				2												2					1	1	3	99	99	99	99		1	1	1	7	1	5	7
103	1	10223	2	LAGBE	2	1	3	2	28	4	2	3		15000				2												2					2								2	2
111	1	10224	2	LAGBE HOUMBODJEDJE	2	1	3	1	33	11	4	2		42000				2												2					2								2	1	5	1	2
100	1	10225	2	LAGBE HOUMBODJEDJE	2	1	3	2	40	0	1	3	1200					2												2					2								2	1	4	2	1	0	0
97	1	10226	2	LAGBE HOUMBODJEDJE	2	1	3	2	50	0	1	3		10000				2												2					2								2	2
95	1	10227	2	LAGBE HOUMBODJEDJE	2	1	3	2	40	0	1	3		44000				2												2					2								2	1	2	1	1	0	0
93	1	10228	2	LAGBE HOUMBODJEDJE	2	1	3	2	30	0	1	3		10000				2												2					2								2	2
32	1	10229	2	LAGBE HOUMBODJEDJE	2	1	3	2	40	0	1	6		18000				2												2					2								2	1	4	2	1	2	0
31	1	10230	2	LAGBE	2	1	3	2	45	0	1	3		10000				2												2					2								2	1	5	1	2
33	1	10231	2	LAGBE HOUMBODJEDJE	2	1	3	2	30	0	1	3	1200					2												2					2								2	2
35	1	10232	2	LAGBE HOUMBODJEDJE	2	1	3	1	56	3	2	3	1200					2												1	77	8			2								2	1	4	3	1	0	0
36	1	10233	2	LAGBE HOUMBODJEDJE	2	1	3	1	60	0	1	3		45000				2												2					2								2	1	2	3	2
39	1	10234	2	LAGBE HOUMBODJEDJE	2	1	3	2	37	0	1	3		45000				2												2					2								2	1	4	2	1	0	0
89	1	10235	2	LAGBE HOUMBODJEDJE	2	1	3	1	40	0	1	3		10000				2												2					2								2	2
59	1	10236	2	LAGBE KOUYE	2	1	3	1	27	0	1	3		20000				2												2					2								2	1	4	7	1	0	0
63	1	10237	2	LAGBE KOUYE	2	1	3	2	38	0	1	3		15000				2												2					2								2	2
75	1	10238	2	LAGBE KOUYE	2	1	3	1	64	0	1	3		20000				2												2					1	1	0	1	0	0	0		1	1	3	2	1	0	0
74	1	10239	2	LAGBE	2	1	3	2	25	0	1	3				88	1	2												2					2								2	2
72	1	10240	2	LAGBE KOUYE	2	1	3	1	27	0	1	3		25000				2												2					2								2	1	2	2	1	2	0
65	1	10241	2	LAGBE KOUYE	2	1	3	2	55	0	1	3	15000					2												2					2								2	1	2	7	1	7	3
66	1	10242	2	LAGBE	2	1	3	1	64	0	1	3		15000				2												2					2								2	1	1	14	1	14	14
60	1	10243	2	LAGBE KOUYE	2	1	3	2	35	0	1	4				88	2	2												2					2								2	2
62	1	10244	2	LAGBE KOUYE	2	1	3	1	32	0	1	3				88	2	2												2					2								2	1	1	9	1	9	9
76	1	10245	2	LAGBE KOUYE	2	1	3	2	26	0	1	3				88	2	2												2					2								2	2
69	1	10246	2	LAGBE KOUYE	2	1	3	2	36	0	1	3				88	2	2												2					2								2	2
73	1	10247	2	LAGBE	2	1	3	2	56	0	1	3				88	2	2												2					2								2	2
64	1	10248	2	LAGBE KOUYE	2	1	3	2	64	0	1	3				88	1	2												2					1	1	0	40	0	0	1		1	1	1	3	1	3	3
68	1	10249	2	LAGBE KOUYE	2	1	3	2	40	0	1	3				88	2	2												2					2								2	1	5	2	1	0	0
67	1	10250	2	LAGBE KOUYE	2	1	3	2	30	0	1	3				88	2	2												2					2								2	1	4	22	1	2	0
61	1	10251	2	LAGBE KOUYE	2	1	3	1	56	0	1	3				88	1	2												2					2								2	1	1	9	1	9	9
70	1	10252	2	LAGBE KOUYE	2	1	3	1	60	0	1	3				88	2	1	1	77	20			5	0	0	0	0		1	77	2			2								2	1	1	21	1	21	21
71	1	10253	2	LAGBE KOUYE	2	1	1	1	25	0	1	3				88	1	2												2					2								2	2
86	1	10254	2	LAGBE	2	1	1	1	45	10	4	3		40000				2												2					2								2	1	3	3	1	3	3
28	1	10255	2	LAGBE	2	1	1	2	26	0	1	6		18000				2												2					2								2	2
26	1	10256	2	LAGBE	2	1	3	2	64	0	1	3		15000				2												2					2								2	1	4	2	1	0	0
24	1	10257	2	LAGBE	2	1	3	2	55	0	1	6		10000				2												2					2								2	2
22	1	10258	2	LAGBE	2	1	3	2	64	0	1	3		12000				2												2					2								2	1	5	2	1	0	0
82	1	10259	2	LAGBE	2	1	3	2	33	0	1	3			20000			2												2					2								2	2
77	1	10260	2	LAGBE KOUYE	2	1	3	2	28	0	1	3		15000				2												2					2								2	2
81	1	10261	2	LAGBE	2	1	3	1	30	0	1	3		20000				2												2					2								2	1	4	5	1	0	0
83	1	10262	2	LAGBE	2	1	3	2	41	0	1	3		20000				2												2					2								2	1	5	2	1	0	0
20	1	10263	2	LAGBE	2	1	3	2	33	0	1	6		30000				2												2					2								2	2
84	1	10264	2	LAGBE	2	1	3	2	40	3	2	4		22000				2												2					2								2	2
79	1	10265	2	LAGBE	2	1	3	2	56	0	1	3		25000				2												2					2								2	2
30	1	10266	2	LAGBE	2	1	3	2	35	0	1	3		10000				2												2					2								2	2
29	1	10267	2	LAGBE	2	1	3	1	36	0	1	3		20000				2												2					2								2	2
27	1	10268	2	LAGBE	2	1	3	1	60	0	1	7		11000				1	1	77	15			0	2	0	0	0		1	77	99	99	77	1	99	99	99	99	99	99		2	1	1	3	1	3	2
25	1	10269	2	LAGBE	2	1	3	2	56	0	1	3		5000				2												2					1	1	0	0	2	0	0		1	1	3	2	1	0	2
85	1	10271	2	LAGBE	2	1	3	2	40	0	1	3		10000				2												2					2								2	1	1	2	1	2	2
19	1	10272	2	LAGBE	2	1	3	2	45	0	1	3		10000				2												2					2								2	1	1	3	1	3	3
80	1	10273	2	LAGBE	2	1	3	1	62	0	1	3		20000				2												2					2								2	2
87	1	10274	2	LAGBE	2	1	3	1	63	0	1	3		15000				2												2					2								2	2
78	1	10275	2	LAGBE KOUYE	2	1	3	1	60	0	1	3			15000			2												2					2								2	2
21	1	10276	2	LAGBE	2	1	3	2	30	0	1	3		10000				2												2					2								2	2
120	1	10277	2	LAGBE SOKOU	2	1	3	1	25	0	1	3				88	1	2												2					2								2	2
131	1	10278	2	LAGBE SOKOU	2	1	3	2	48	0	1	6		25000				2												2					2								2	2
115	1	10279	2	LAGBE SOKOU	2	1	3	1	56	0	1	3		25000				2												2					2								2	2
154	1	10280	2	LAGBE SOKOU	2	1	3	2	40	0	1	3		25000				2												2					2								2	2
152	1	10281	2	LAGBE	2	1	3	1	56	0	1	3		45000				2												2					2								2	1	1	5	1	5	5
151	1	10282	2	LAGBE SOKOU	2	1	3	2	57	0	1	3		30000				2												2					2								2	1	1	7	1	7	7
150	1	10283	2	LAGBE SOKOU	2	1	3	2	50	0	1	3		25000				2												2					2								2	1	1	2	1	2	2
119	1	10284	2	LAGBE SOKOU	2	1	3	2	56	0	1	3		20000				2												2					2								2	1	4	3	1	3	0
118	1	10285	2	LAGBE SOKOU	2	1	3	1	25	6	3	3				88	1	2												2					2								2	1	4	2	1	2	0
144	1	10286	2	LAGBE SOKOU	2	1	3	2	60	0	1	6				88	1	2												2					2								2	1	4	2	1	2	2
145	1	10287	2	LAGBE SOKOU	2	1	1	2	28	0	1	6				88	1	2												2					2								2	2
149	1	10288	2	LAGBE SOKOU	2	1	3	2	58	0	1	3				88	1	2												2					2								2	1	3	1	1	2	0
140	1	10289	2	LAGBE SOKOU	2	1	3	2	45	6	2	6		20000				2												2					2								2	2
138	1	10290	2	LAGBE SOKOU	2	1	1	1	28	7	3	3		30000				2												2					2								2	2
124	1	10291	2	LAGBE SOKOU	2	1	3	2	28	0	1	6		20000				2												2					2								2	2
123	1	10292	2	LAGBE SOKOU	2	1	3	1	45	0	1	3		20000				2												2					2								2	2
153	1	10293	2	LAGBE SOKOU	2	1	3	2	56	0	1	3		25000				2												2					2								2	2
133	1	10294	2	LAGBE SOKOU	2	1	3	1	55	0	1	3		20000				2												2					2								2	1	4	1	1	2	0
117	1	10295	2	LAGBE SOKOU	2	1	3	2	30	0	1	6		20000				2												2					2								2	2
130	1	10296	2	LAGBE SOKOU	2	1	1	1	43	8	3	3		25000				2												2					2								2	1	5	2	1	0	0
116	1	10297	2	LAGBE SOKOU	2	1	3	1	39	6	3	3		80000				2												2					2								2	2
114	1	10298	2	LAGBE SOKOU	2	1	3	2	41	0	2	3		4000				2												2					2								2	2
147	1	10299	2	LAGBE SOKOU	2	1	3	2	28	0	2	3		15000				2												2					2								2	2
388	1	10301	3	ATCHOUBI (KETOU)	1	1	3	1	32	0	1	3				88	4	2												1	31				2								2	1	1	1	1	4	4
385	1	10302	3	ATCHOUBI (KETOU)	1	1	1	1	40	3	2	3				88	2	2												2					2								2	1	1	7	1	5	6
383	1	10303	3	ATCHOUBI (KETOU)	1	1	3	1	44	0	1	3	999999					1	1	77	10			4	99	99	99	99		1	99	99	99	99	2								2	1	1	2	1	2	1
382	1	10304	3	ATCHOUBI (KETOU)	1	1	1	1	33	13	5	1		33000				2												2					2								2	2
389	1	10305	3	ATCHOUBI (KETOU)	1	1	3	2	58	0	1	3				88	1	2												2					2								2	2
404	1	10306	3	ATCHOUBI (KETOU)	1	1	1	1	60	6	3	3				88	3	2												1	77	25			2								2	2
394	1	10307	3	ATCHOUBI (KETOU)	1	1	3	2	51	4	2	3				88	5	2												2					2								2	1	5	1	2
387	1	10308	3	ATCHOUBI (KETOU)	1	1	3	2	28	0	1	3				88	4	2												2					2								2	99
400	1	10309	3	ATCHOUBI (KETOU)	1	1	3	1	60	0	1	3				88	4	2												1	99	30			2								2	1	4	5	1	0	0
399	1	10310	3	ATCHOUBI (KETOU)	1	1	1	1	29	9	3	3		45000				2												2					2								2	1	3	5	1	5	0
453	1	10310	3	MASSAFE	1	1	3	2	25	5	2	3		50000				2												2					2								2	2
410	1	10311	3	ATCHOUBI (KETOU)	1	1	3	2	58	0	1	3				88	3	2												2					2								2	2
409	1	10312	3	ATCHOUBI (KETOU)	1	1	3	2	56	5	2	3				88	3	2												2					2								2	1	5	2	2
405	1	10313	3	ATCHOUBI (KETOU)	1	1	3	2	64	0	1	3		35000				2												2					2								2	2
406	1	10314	3	ATCHOUBI (KETOU)	1	1	3	1	39	6	2	3			35000			2												2					2								2	1	4	5	2
407	1	10315	3	ATCHOUBI (KETOU)	1	1	1	1	52	13	4	3		150000				2												2					2								2	1	4	3	1	0	0
408	1	10316	3	ATCHOUBI (KETOU)	1	1	3	1	55	0	1	3				88	3	2												1	99	15			2								1	1	4	7	1	0	0
412	1	10317	3	ATCHOUBI (KETOU)	1	1	3	2	28	0	1	3				88	2	2												2					2								2	2
402	1	10318	3	ATCHOUBI (KETOU)	1	1	1	1	39	8	3	3				88	5	2												2					2								2	1	3	5	1	0	0
390	1	10319	3	ATCHOUBI (KETOU)	1	1	3	1	32	3	2	3		125000				2												2					2								2	99
414	1	10319	3	ODIAORO	1	1	1	1	33	0	2	3				88	3	2												2					2								2	1	4	2	1	0	2
379	1	10320	3	ATCHOUBI (KETOU)	1	1	3	2	58	0	1	3	999999					2												2					2								2	2
377	1	10321	3	ATCHOUBI (KETOU)	1	1	1	1	38	4	2	3	999999					2												2					2								2	1	3	3	1	3	0
376	1	10322	3	ATCHOUBI (KETOU)	1	1	1	1	28	4	2	3				88	5	2												2					2								2	99	3	5	1	0	0
391	1	10323	3	ATCHOUBI (KETOU)	1	1	3	1	59	0	1	3				88	2	2												1	30				2								2	2
393	1	10324	3	ATCHOUBI (KETOU)	1	1	3	1	45	3	2	3				88	2	1	1	77	25			3	0	0	0	0		99					2								2	1	3	3	1	0	0
378	1	10325	3	ATCHOUBI (KETOU)	1	1	3	2	25	0	1	3	999999					2												2					2								2	2
380	1	10326	3	ATCHOUBI (KETOU)	1	1	3	1	31	0	1	3		100000				2												2					2								2	1	3	3	1	0	0
392	1	10327	3	ATCHOUBI (KETOU)	1	1	3	2	63	0	1	6				88	1	2												2					2								2	2
386	1	10328	3	ATCHOUBI (KETOU)	1	1	3	2	30	5	2	3				88	2	2												2					2								2	2
396	1	10329	3	ATCHOUBI (KETOU)	1	1	1	2	37	16	5	2				88	5	2												2					2								2	1	5	4	1	0	0
411	1	10330	3	ATCHOUBI (KETOU)	1	1	1	1	45	8	3	3				88	5	2												1	99	6			2								2	1	4	5	1	3	3
395	1	10331	3	ATCHOUBI (KETOU)	1	1	3	2	32	5	2	3				88	3	2												2					2								2	99	5	1	2
397	1	10333	3	ATCHOUBI (KETOU)	1	1	1	1	28	6	2	3				88	5	2												2					2								2	2
403	1	10334	3	ATCHOUBI (KETOU)	1	1	3	2	43	0	1	3				88	3	2												2					2								2	2
384	1	10335	3	ATCHOUBI (KETOU)	1	1	3	2	58	0	1	3				88	2	2												2					2								2	2
398	1	10336	3	ATCHOUBI (KETOU)	1	1	3	2	45	0	1	3				88	3	2												2					1	1	2	0	0	0	99		2	1	5	3	2
401	1	10337	3	ATCHOUBI (KETOU)	1	1	1	1	28	13	5	1		52000				2												1	18				2								1	1	4	5	1	0	0
381	1	10338	3	ATCHOUBI (KETOU)	1	1	3	2	40	4	2	3		7000				2												2					2								2	1	4	4	1	0	0
426	1	10339	3	IDJABO KETOU	1	1	3	2	42	77	2	3				88	2	2												2					2								2	1	4	2	1	0	0
424	1	10340	3	IDJABO KETOU	1	1	3	2	42	9	3	3				88	3	2												2					2								2	1	4	5	1	0	0
428	1	10341	3	IDJABO KETOU	1	1	1	1	33	5	2	3				88	5	1	2											2					2								2	1	3	5	1	0	0
421	1	10342	3	IDJABO KETOU	1	1	3	2	28	0	1	3				88	2	2												2					2								2	1	5	99	2
420	1	10343	3	IDJABO KETOU	1	1	1	1	63	6	3	7				88	5	2												1	45				1	1	99	5	99	99	99		1	1	3	3	1	0	0
423	1	10344	3	IDJABO KETOU	1	1	3	2	58	77	1	6				88	3	2												2					1	2							1	1	5	2	2
430	1	10345	3	IDJABO KETOU	1	1	3	2	35	4	2	3		120000				2												2					2								2	2
425	1	10346	3	IDJABO KETOU	1	1	3	2	58	0	1	3				88	2	2												2					1	1	0	0	3	0	0		1	1	4	2	1	0	0
422	1	10347	3	IDJABO KETOU	1	1	1	1	45	11	3	3				88	2	2												2					2								2	1	3	3	1	0	0
427	1	10348	3	IDJABO KETOU	1	1	3	2	60	0	1	3				88	3	2												2					1	1	3	0	0	0	0		1	1	3	2	1	0	0
42	1	10350	3	MASSAFE	1	1	3	2	55	0	1	3				88	2	2												2					2								2	1	5	2	2
40	1	10351	3	MASSAFE	1	1	1	1	36	5	2	3				88	1	2												1	25				2								2	1	3	3	1	3	0
43	1	10352	3	MASSAFE	1	1	3	1	38	14	1	3				88	3	2												2					2								2	2
41	1	10353	3	MASSAFE	1	1	1	1	48	6	3	3				88	2	2												2					2								2	1	3	4	1	4	0
44	1	10354	3	MASSAFE	1	1	3	2	50	0	1	3				88	3	2												2					2								2	2
54	1	10355	3	MASSAFE	1	1	3	2	38	5	2	2				88	2	2												2					2								2	1	3	2	1	0	0
57	1	10356	3	MASSAFE	1	1	3	2	40	4	2	3				88	2	2												2					2								2	1	4	1	1	0	0
9	1	10357	3	MASSAFE	1	1	3	2	30	0	1	3				88	2	2												2					2								2	1	5	2	2
14	1	10358	3	MASSAFE	1	1	1	1	58	3	2	3				88	2	1	1	15				20	0	0	0	0		99					2								2	1	1	9	1	9	7
15	1	10359	3	MASSAFE	1	1	3	2	63	0	1	3				88	2	2												2					1	1	3	0	0	0	0		1	1	3	3	2
46	1	10361	3	MASSAFE	1	1	3	2	40	0	1	6				88	2	2												2					2								2	1	5	1	1	0	0
450	1	10362	3	MASSAFE	1	1	1	1	26	6	2	2	5000					2												2					2								2	2
51	1	10363	3	MASSAFE	1	1	3	2	33	6	2	6				88	1	2												2					2								2	2
439	1	10364	3	MASSAFE	1	1	3	1	32	5	2	3	3000					2												2					2								2	1	3	4	1	4	4
13	1	10365	3	MASSAFE	1	1	3	2	50	0	1	3				88	1	2												2					2								2	1	3	2	1	0	2
11	1	10366	3	MASSAFE	1	1	3	2	55	0	1	3		5000				2												2					2								2	2
49	1	10367	3	MASSAFE	1	1	3	1	40	0	1	3				88	3	2												2					2								2	2
444	1	10368	3	MASSAFE	1	1	3	2	63	0	1	3				88	2	2												1	99	1			2								2	1	4	2	1	2	0
448	1	10369	3	MASSAFE	1	1	1	2	43	12	4	3		30000				2												2					2								2	1	5	3	2
56	1	10370	3	MASSAFE	1	1	1	2	40	5	2	6				88	3	2												2					2								2	1	5	2	2
436	1	10371	3	MASSAFE	1	1	3	2	40	0	1	3				88	2	2												2					2								2	2
438	1	10372	3	MASSAFE	1	1	3	2	34	3	2	3				88	5	2												2					2								2	1	4	3	1	0	19
3	1	10373	3	MASSAFE	1	1	3	2	26	0	1	3		66000				1	2											2					2								2	2
447	1	10374	3	MASSAFE	1	1	1	2	38	10	2	3			40000			2												2					2								2	1	5	2	2
445	1	10375	3	MASSAFE	1	1	1	1	35	16	5	1				88	5	2												2					2								2	2
10	1	10376	3	MASSAFE	1	1	3	2	27	0	1	3		70000				2												2					2								2	1	3	2	1	0	0
451	1	10377	3	MASSAFE	1	1	3	2	40	3	2	3	50000					2												2					2								2	1	4	3	1	0	0
433	1	10378	3	MASSAFE	1	1	3	2	43	0	1	3				88	3	2												2					2								2	99	4	2	1	0	0
437	1	10379	3	MASSAFE	1	1	3	1	58	0	1	2		95000				2												2					2								2	1	4	2	1	0	0
4	1	10380	3	MASSAFE	1	1	1	1	36	10	3	3			20000			2												1	30				2								2	1	3	3	1	0	0
442	1	10381	3	MASSAFE	1	1	1	2	58	4	2	6				88	2	2												2					2								2	1	5	99	1	0	0
440	1	10382	3	MASSAFE	1	1	3	2	47	0	1	3				88	2	2												2					2								2	1	5	1	2
452	1	10383	3	MASSAFE	1	1	1	1	25	12	5	5		5000				2												2					2								2	2
449	1	10384	3	MASSAFE	1	1	3	1	37	5	2	3				88	2	2												2					2								2	2
441	1	10385	3	MASSAFE	1	1	3	2	27	5	2	3				88	5	2												2					2								2	2
58	1	10386	3	MASSAFE	1	1	1	1	48	6	2	3	15000					2												2					2								2	1	3	5	1	0	4
443	1	10387	3	MASSAFE	1	1	1	1	31	9	3	1		28500				2												2					2								2	1	5	99	1	0	0
50	1	10388	3	MASSAFE	1	1	3	1	58	0	1	3				88	2	2												1	22				2								2	1	3	2	1	2	4
48	1	10389	3	MASSAFE	1	1	3	2	26	3	2	3				88	2	2												2					2								2	1	4	3	1	0	0
435	1	10390	3	MASSAFE	1	1	1	1	55	5	2	3				88	2	2												1	52				2								2	1	1	10	1	10	20
434	1	10391	3	MASSAFE	1	1	1	1	35	9	3	3	15000					2												2					2								2	2
52	1	10392	3	MASSAFE	1	1	1	1	38	4	2	3				88	3	2												1	28				2								2	1	3	3	1	0	3
8	1	10393	3	MASSAFE	1	1	3	2	28	0	1	3				88	5	2												2					2								2	1	5	8	1	0	0
2	1	10394	3	MASSAFE	1	1	1	1	27	3	2	3		200000				2												2					2								2	1	3	10	1	0	0
47	1	10395	3	MASSAFE	1	1	3	2	62	0	1	3				88	2	2												2					2								2	2
45	1	10396	3	MASSAFE	1	1	1	1	43	4	2	3		30000				2												2					2								2	2
446	1	10397	3	MASSAFE	1	1	1	2	64	11	4	7		157000				2												2					2								2	1	5	1	2
5	1	10398	3	MASSAFE	1	1	1	1	45	6	2	3		50000				2												1	27				2								2	1	5	1	2
53	1	10399	3	MASSAFE	1	1	1	1	29	6	2	3		25000				1	2											2					2								2	1	2	5	1	5	5
372	1	10401	4	AGADAHONME	2	1	3	2	57	0	1	3	4000					2												2					2								2	1	5	77	2
369	1	10402	4	AGADAHONME	2	1	1	1	45	6	2	3	15000					2												2					2								2	1	5	2	1	0	0
460	1	10403	4	AGADAHONME	2	1	3	1	28	0	1	4	10000					2												2					2								2	2
465	1	10404	4	AGADAHONME	2	1	3	1	52	6	3	3	13000					2												1	38				2								2	1	1	12	1	0	0
455	1	10405	4	AGADAHONME	2	1	3	1	35	0	1	3	15000					2												2					2								2	1	5	2	1	0	0
373	1	10406	4	AGADAHONME	2	1	3	1	50	0	1	3	5000					2												2					2								2	1	3	1	1	1	0
368	1	10407	4	AGADAHONME	2	1	3	1	27	6	2	3	12000					2												2					2								2	2
464	1	10409	4	AGADAHONME	2	1	3	1	49	0	1	3				88	88	2												2					2								2	1	5	1	1	0	0
370	1	10410	4	AGADAHONME	2	1	3	1	56	0	1	3	5500					2												2					2								2	1	3	3	1	3	0
463	1	10411	4	AGADAHONME	2	1	3	2	59	0	1	3	4000					2												2					2								2	1	3	2	1	2	2
461	1	10412	4	AGADAHONME	2	1	3	1	37	0	1	3	5000					2												2					2								2	2
375	1	10413	4	AGADAHONME	2	1	3	1	60	0	1	3	2000					2												2					2								2	1	1	5	1	5	5
459	1	10414	4	AGADAHONME	2	1	3	2	64	0	1	3	6000					2												2					2								2	1	4	3	1	1	0
374	1	10415	4	AGADAHONME	2	1	3	2	63	0	1	3	2000					2												2					2								2	1	4	2	1	0	0
462	1	10416	4	AGADAHONME	2	1	3	1	55	6	3	3	10000					2												2					2								2	2
454	1	10417	4	AGADAHONME	2	1	1	1	44	6	2	2	10000					1	2											99					2								2	1	1	10	1	10	10
312	1	10418	4	ILAKOIDIORO	2	1	3	1	50	0	1	5	4000					2												2					2								2	1	3	3	1	0	3
366	1	10418	4	AGADAHONME	2	1	3	2	60	0	1	3	5000					2												2					2								2	2
367	1	10419	4	AGADAHONME	2	1	1	1	38	6	3	3	10000					2												2					2								2	2
456	1	10420	4	AGADAHONME	2	1	1	1	32	6	2	3	8000					2												2					2								2	2
458	1	10421	4	AGADAHONME	2	1	3	1	25	2	2	3	5000					2												2					2								2	2
371	1	10422	4	AGADAHONME	2	1	3	1	48	0	1	3	10000					2												2					2								2	1	3	15	2
323	1	10423	4	ASSAIDIOCHE	2	1	3	1	35	6	3	3	10000					2												2					2								2	1	5	77	2
321	1	10424	4	ASSAIDIOCHE	2	1	3	1	40	0	1	3	40000					1	1	20				10	0	0	0	0		2					2								2	1	1	10	1	10	10
342	1	10426	4	ASSAIDIOCHE	2	1	3	1	50	0	1	3	25000					2												2					1	1	0	5	0	0	0		1	1	1	9	1	7	9
329	1	10427	4	ASSAIDIOCHE	2	1	3	2	52	0	1	3	4500					2												2					2								2	1	4	2	1	2	2
320	1	10428	4	ASSAIDIOCHE	2	1	3	1	30	11	4	3	20000					2												2					2								2	1	2	3	1	3	3
340	1	10429	4	ASSAIDIOCHE	2	1	3	1	38	0	1	3	5000					2												2					2								2	1	5	77	2
335	1	10430	4	ASSAIDIOCHE	2	1	3	1	50	3	1	3	10000					2												2					2								2	2
330	1	10431	4	ASSAIDIOCHE	2	1	3	1	34	3	1	3	10000					2												2					2								1	1	4	2	1	2	0
331	1	10432	4	ASSAIDIOCHE	2	1	3	1	33	0	1	3	10000					2												2					2								2	2
338	1	10433	4	ASSAIDIOCHE	2	1	3	2	50	0	1	6	10000					2												2					2								2	1	5	3	1	0	0
334	1	10434	4	ASSAIDIOCHE	2	1	3	1	30	0	1	3	10000					2												2					2								2	2
326	1	10435	4	ASSAIDIOCHE	2	1	3	1	28	2	2	3		10000				2												2					2								2	1	5	77	2
325	1	10436	4	ASSAIDIOCHE	2	1	3	1	52	6	3	3		50000				1	1	30				99	99	99	99	99		99					2								2	1	1	7	1	3	3
322	1	10437	4	ASSAIDIOCHE	2	1	3	1	50	0	1	3	5000					2												1	48				2								2	1	3	77	1	3	2
341	1	10438	4	ASSAIDIOCHE	2	1	3	1	60	6	2	3	10000					2												2					2								2	2
327	1	10439	4	ASSAIDIOCHE	2	1	3	1	40	0	1	3		20000				2												2					2								2	2
324	1	10440	4	ASSAIDIOCHE	2	1	1	1	33	6	2	3	11000					2												2					2								2	1	5	3	2
333	1	10441	4	ASSAIDIOCHE	2	1	3	1	56	0	1	3	16000					2												2					2								2	1	3	5	1	0	1
343	1	10442	4	ASSAIDIOCHE	2	1	3	1	35	0	1	3				88	88	1	1	34				2	0	0	0	0		99					2	99	99	99	99	99	99		2	1	1	3	1	3	3
339	1	10443	4	ASSAIDIOCHE	2	1	3	1	30	8	3	3	17500					2												2					2								2	1	3	5	1	0	5
328	1	10444	4	ASSAIDIOCHE	2	1	3	1	38	8	3	3	12000					2												2					2								2	2
337	1	10445	4	ASSAIDIOCHE	2	1	3	1	38	0	1	3	10000					2												2					2								2	1	4	3	2
332	1	10446	4	ASSAIDIOCHE	2	1	3	1	30	0	1	3	10000					2												2					2								2	1	5	2	2
310	1	10447	4	ILAKOIDIORO	2	1	1	1	49	7	3	3	5000					1	1	16				20	0	0	0	0		1	32				2								2	1	1	77	1	0	0
297	1	10449	4	ILAKOIDIORO	2	1	1	1	35	7	3	3	3000					2												2					2								2	2
299	1	10450	4	ILAKOIDIORO	2	1	3	1	56	6	2	3	8000					2												2					2								2	1	1	3	99	3	3
313	1	10451	4	ILAKOIDIORO	2	1	3	1	45	0	1	3	7000					1	1	25				8	0	0	0	0		2					2								2	1	1	9	1	9	9
311	1	10452	4	ILAKOIDIORO	2	1	3	1	56	8	6	6	8000					2												2					2								2	1	4	3	1	0	0
305	1	10453	4	ILAKOIDIORO	2	1	3	1	64	6	3	7		80000				2												2					2								2	1	3	5	1	5	5
319	1	10454	4	ILAKOIDIORO	2	1	3	2	64	0	1	6				88	77	2												1	77	1			1	1	99	99	3	99	99		2	2
303	1	10455	4	ILAKOIDIORO	2	1	3	1	46	6	2	3	20500					1	1	20				8	0	0	0	0		2					1	1	0	4	0	0	0		2	1	4	8	1	3	3
295	1	10456	4	ILAKOIDIORO	2	1	3	1	36	0	1	3	10000					2												2					2								2	1	3	7	1	7	3
298	1	10457	4	ILAKOIDIORO	2	1	1	1	30	1	2	3	20000					2												2					2								1	2
300	1	10458	4	ILAKOIDIORO	2	1	3	1	35	0	1	3	6000					2												2					2								2	2
301	1	10459	4	ILAKOIDIORO	2	1	3	2	60	0	1	3	15000					2												2					2								2	2
309	1	10460	4	ILAKOIDIORO	2	1	3	1	45	0	1	3	10000					1	1	25				3	0	0	0	0		2					2								2	2
302	1	10461	4	ILAKOIDIORO	2	1	3	2	62	0	1	3	2000					2												2					2								2	2
316	1	10462	4	ILAKOIDIORO	2	1	3	2	57	0	1	3	10000					2												2					2								2	1	2	2	2
304	1	10463	4	ILAKOIDIORO	2	1	3	1	43	0	1	3	5000					2												2					2								2	2
315	1	10464	4	ILAKOIDIORO	2	1	3	1	46	0	1	3	5000					2												2					2								2	1	3	2	1	0	0
308	1	10465	4	ILAKOIDIORO	2	1	3	2	63	0	1	3	5000					2												2					2								2	1	5	77	2
318	1	10466	4	ILAKOIDIORO	2	1	1	1	60	3	2	3				88	77	1	1	15				3	0	0	0	0		1	99	15			2								2	1	1	3	1	3	3
306	1	10467	4	ILAKOIDIORO	2	1	3	1	33	0	1	3		20000				1	1	17				12	0	0	0	0		1	77	99	99	99	1	1	0	0	0	0	0		1	2
307	1	10468	4	ILAKOIDIORO	2	1	3	1	30	0	1	3	10000					2												2					2								2	1	4	5	1	0	0
296	1	10469	4	ILAKOIDIORO	2	1	3	2	64	0	1	3	44000					2												2					2								2	1	5	2	1	0	0
314	1	10470	4	ILAKOIDIORO	2	1	3	1	35	12	4	3				88	2	2												2					2								2	1	1	6	1	0	0
317	1	10471	4	ILAKOIDIORO	2	1	3	1	56	4	2	3	7000					2												1	77	6			2								2	1	1	3	99	3	0
344	1	10472	4	KOBEDJO	2	1	3	1	36	6	2	3				88	5	2												2					2								2	1	1	4	1	2	0
354	1	10473	4	KOBEDJO	2	1	3	2	45	0	1	6				88	5	2												2					2								2	2
351	1	10474	4	KOBEDJO	2	1	3	1	58	12	3	3				88	5	2												2					2								2	1	3	2	2
355	1	10475	4	KOBEDJO	2	1	1	1	27	9	3	3				88	2	2												2					2	99	0	0	0	0	0		2	1	5	3	2
350	1	10476	4	KOBEDJO	2	1	3	2	60	0	1	3		30000				2												2					1	1	2	0	0	0	0		1	1	3	5	1	2	0
356	1	10477	4	KOBEDJO	2	1	3	1	30	3	2	3		60000				2												2					2								2	1	3	3	2
353	1	10478	4	KOBEDJO	2	1	2	1	40	0	1	3		20000				2												2					2								2	2
358	1	10479	4	KOBEDJO	2	1	1	1	25	4	4	3				88	5	2												2					2								2	1	5	77	2
352	1	10480	4	KOBEDJO	2	1	3	1	62	0	1	3		35000				2												1	12				1	1	0	0	3	0	0		1	1	3	77	1	2	0
349	1	10481	4	KOBEDJO	2	1	3	1	28	0	1	3		100000				1	1	15				10	0	0	0	0		1	15				2								2	1	1	3	1	0	3
357	1	10482	4	KOBEDJO	2	1	3	2	60	0	1	6		35000				2												2					2								2	1	5	0	2
361	1	10483	4	KOBEDJO	2	1	3	1	58	0	1	1	4000					1	1	77	99	99	28	4	0	0	0	0		2					1	1	5	0	0	0	0		2	1	1	21	1	21	0
348	1	10484	4	KOBEDJO	2	1	3	1	41	21	5	1	5000					2												2					2								2	1	5	3	1	0	0
359	1	10485	4	KOBEDJO	2	1	3	1	40	5	2	3		50000				1	1	32				99	99	99	99	99		99					2								2	1	5	3	1	0	0
345	1	10486	4	KOBEDJO	2	1	3	1	50	0	1	3	5000					2												2					1	1	12	0	0	0	0		1	1	2	7	1	7	0
365	1	10487	4	KOBEDJO	2	1	3	1	60	0	1	3	10000					2												2					2								2	1	5	77	1	99	99
363	1	10488	4	KOBEDJO	2	1	3	1	40	0	1	3	10000					2												2					2								2	1	4	1	1	0	0
362	1	10489	4	KOBEDJO	2	1	3	1	30	6	3	3	10000					2												1	29				2								2	1	4	2	2
360	1	10490	4	KOBEDJO	2	1	3	2	40	0	1	3	10000					2												1		77	77	77	2								1	1	1	7	2
364	1	10491	4	KOBEDJO	2	1	3	2	62	0	1	3	700					2												2					2								2	2
347	1	10492	4	KOBEDJO	2	1	3	1	28	5	2	3	180000					2												2					2								2	2
346	1	10493	4	KOBEDJO	2	1	3	1	45	0	1	3	10000					1	1	20				99	99	99	99	99		99					2	99	99	99	99	99	99		99	1	3	7	1	7	7
284	1	10494	4	MODOGAN	2	1	3	1	55	3	2	3			240000			1	1	30				0	0	0	0	0		2					2								2	1	1	3	1	3	3
287	1	10495	4	MODOGAN	2	1	3	1	35	6	3	3			240000			1	1	20				4	0	0	0	0		1	77	20			2								2	1	2	3	2
276	1	10496	4	MODOGAN	2	1	3	1	53	4	2	3	5000					2												2					2								2	1	1	3	1	13	13
291	1	10497	4	MODOGAN	2	1	3	1	25	3	2	3		50000				1	1	20				2	0	0	0	0		1	15				2								2	1	1	8	1	13	13
277	1	10498	4	MODOGAN	2	1	1	1	28	4	2	3	6000					1	1	26				3	0	0	0	0		2					2								2	1	1	3	1	3	3
294	1	10499	4	MODOGAN	2	1	3	1	36	0	1	3	5500					1	1	20				3	0	0	0	0		1	77	99	99	99	2								2	1	3	3	1	3	0
5861	10	10505	50	ALBARIKA	1	1	1	1	60	6	3	7		160000				2												2					2								2	1	5	3	1	0	0
1966	3	11313	13	OUNET A	2	1	3	1	35	0	1	3	50000					2												2					2								2	2
2062	3	11667	16	MADECALI	2	1	3	1	28	0	1	3				88	4	2												2					2								2	2
336	1	14025	4	ASSAIDIOCHE	2	1	3	1	30	0	1	3				88	77	2												2					1	1	2	0	0	0	0		1	1	1	17	2
4724	2	20501	5	COCOCODJI	1	1	1	1	27	12	4	2	2000					2												99					2								2	1	3	5	1	0	0
4727	2	20502	5	COCOCODJI	1	1	1	1	26	10	4	3	12000					1	1	17				99	99	99	99	1	Tabac enroulÚ	2					1	2							2	1	1	3	1	0	3
4730	2	20503	5	COCOCODJI	1	1	3	1	25	5	2	2	14000					2												2					2								2	1	3	5	99	0	0
4731	2	20504	5	COCOCODJI	1	1	1	1	40	99	3	3	50000					1	1	17				0	1	0	0	0		2					2								2	1	1	10	1	8	8
4742	2	20505	5	COCOCODJI	1	1	3	2	43	3	2	6		20000				2												99	99	99	99	99	2								2	1	3	2	1	0	0
4733	2	20506	5	COCOCODJI	1	1	3	1	27	99	2	3	15000					2												2					2								2	1	1	21	1	16	16
4725	2	20507	5	COCOCODJI	1	1	3	2	43	6	2	6				88	1	2												99					2								2	1	3	5	1	0	0
4723	2	20508	5	COCOCODJI	1	1	3	1	30	99	4	2		100000				2												2					2								2	1	1	3	1	3	3
4752	2	20509	5	COCOCODJI	1	1	3	1	27	99	1	3				88	1	2												2					2								2	2
4741	2	20510	5	COCOCODJI	1	1	3	1	45	0	1	3		15000				2												1	77	77			2								2	2
4740	2	20513	5	COCOCODJI	1	1	1	1	58	10	4	7				88	2	2												2					2								2	1	4	2	1	0	0
4729	2	20514	5	COCOCODJI	1	1	1	2	53	7	3	6				88	1	2												2					2								2	1	4	3	2
4728	2	20516	5	COCOCODJI	1	1	1	1	29	15	4	3				88	3	2												2					2								2	1	1	2	2
4743	2	20517	5	COCOCODJI	1	1	3	1	27	99	4	3				88	2	2												2					2								2	1	4	4	1	0	0
4739	2	20518	5	COCOCODJI	1	1	3	2	25	10	4	3				88	77	2												2					2								2	1	4	5	2
4744	2	20519	5	COCOCODJI	1	1	1	2	27	6	3	3	7000					2												2					2								2	1	5	12	1	0	0
4737	2	20520	5	COCOCODJI	1	1	3	2	26	10	4	3	3000					2												2					2								2	1	5	2	1	0	0
4745	2	20521	5	COCOCODJI	1	1	3	2	28	99	2	6				88	1	2												99					2								2	1	3	5	1	0	0
4750	2	20522	5	COCOCODJI	1	1	3	2	30	2	1	6	8000					2												2					2								2	2
4732	2	20523	5	COCOCODJI	1	1	1	2	26	6	3	3	2000					2												2					2								2	1	5	9	1	0	0
4738	2	20524	5	COCOCODJI	1	1	3	2	34	0	1	6	500					2												2					2								2	1	3	2	1	0	0
4726	2	20525	5	COCOCODJI	1	1	3	2	43	10	4	6	20000					2												99					2								2	1	4	5	99	0	0
4749	2	20526	5	COCOCODJI	1	1	3	2	25	0	1	3	4000					2												2					2								2	2
4748	2	20527	5	COCOCODJI	1	1	3	1	32	3	2	3	4000					2												2					2								2	2
4753	2	20528	5	COCOCODJI	1	1	3	2	27	99	1	3				88	1	2												2					2								2	2
4747	2	20529	5	COCOCODJI	1	1	3	1	32	7	3	3				88	1	2												1	18				2								1	1	1	7	1	7	7
4735	2	20530	5	COCOCODJI	1	1	3	1	31	0	1	3				88	1	2												1	20				2								2	2
4751	2	20531	5	COCOCODJI	1	1	1	1	30	12	5	1		40000				2												2					2								2	2
4805	2	20532	5	N'GBEHO	1	1	1	1	33	10	3	3				88	2	2												2					2								2	1	5	2	2
4804	2	20533	5	N'GBEHO	1	1	1	1	28	10	5	5				88	1	2												2					2								2	2
4803	2	20534	5	N'GBEHO	1	1	1	2	30	7	5	6				88	3	2												2					2								2	2
4342	2	20535	8	Dodji Aliho	2	1	1	2	45	0	1	3	7000					2												2					2								2	1	5	2	1	3	0
4547	2	20535	5	SALAME	1	1	3	1	64	0	1	3	35000					2												2					2								2	1	1	3	1	3	3
4564	2	20536	5	SALAME	1	1	3	2	45	99	2	3		15000				2												2					2								2	2
4531	2	20537	5	SALAME	1	1	3	1	63	0	1	9				88	2	2												2					2								2	1	1	7	1	1	1
4526	2	20538	5	SALAME	1	1	3	1	40	16	4	2	4500					2												1	99	5			1	2							1	1	1	5	1	4	4
4555	2	20539	6	ylomahouto	1	1	3	1	39	0	2	2		60000				2												2					2								2	1	5	2	1	0	0
4542	2	20540	5	SALAME	1	1	1	1	41	12	5	8				88	3	2												2					2								2	1	2	3	1	0	0
4537	2	20541	5	SALAME	1	1	3	1	33	12	1	3				88	1	1	2											2					2								2	1	1	4	1	3	3
4535	2	20543	5	SALAME	1	99	3	1	40	6	3	3				88	2	2												2					2								2	1	1	5	1	5	5
4539	2	20544	5	SALAME	1	1	3	2	40	11	4	3				88	1	2												2					2								2	2
4538	2	20545	5	SALAME	1	1	1	2	48	10	4	3				88	1	2												2					2								2	1	5	2	2
4545	2	20546	5	SALAME	1	1	1	2	25	5	2	3	10000					2												2					2								2	2
4544	2	20547	5	SALAME	1	1	3	2	25	0	1	3	2000					2												2					2								2	1	5	1	1	0	0
4529	2	20548	5	SALAME	1	1	3	2	26	0	1	3	1000					2												2					2								2	1	5	1	2
4553	2	20549	5	SALAME	1	1	3	2	35	0	1	3	3000					1	2											2					2								2	1	4	1	2
4560	2	20549	5	SALAME	1	99	3	1	37	6	3	3		45000				2												1	32				2								2	1	2	3	1	3	3
4534	2	20550	5	SALAME	1	1	3	2	27	0	1	3	2000					2												2					2								2	2
4533	2	20551	5	SALAME	1	1	3	2	43	0	1	3	4000					2												2					2								2	1	4	3	2
4543	2	20552	5	SALAME	1	1	3	2	33	0	1	3				88	1	2												2					2								2	1	4	1	2
4527	2	20553	5	SALAME	1	1	3	2	31	7	3	3				88	1	2												2					2								1	1	4	99	1	0	0
4562	2	20555	5	SALAME	1	1	3	2	64	0	1	3	7000					2												2					2								2	1	4	12	1	0	0
4561	2	20556	5	SALAME	1	1	3	1	55	14	4	3	10000					2												2					2								2	1	4	3	1	0	0
4559	2	20557	5	SALAME	1	1	1	1	26	14	5	5	2000					2												2					2								2	1	4	3	1	0	0
4541	2	20558	5	SALAME	1	1	3	2	28	9	3	3	2000					2												2					2								2	1	4	1	2
4530	2	20559	5	SALAME	1	99	3	1	49	9	3	3				88	1	2												2					2								2	1	3	3	1	3	3
4554	2	20561	5	SALAME	1	1	3	1	32	3	2	3	10000					2												2					2								2	1	5	3	1	0	0
4558	2	20563	5	SALAME	1	1	3	2	32	6	2	6	5000					2												2					2								2	1	3	6	1	0	0
4570	2	20564	5	SALAME	1	1	3	2	37	99	1	3	6000					2												2					2								2	1	3	12	1	0	0
4552	2	20566	5	SALAME	1	1	3	2	50	99	1	3	6500					2												2					2								2	1	5	2	1	0	0
4566	2	20567	5	SALAME	1	1	3	2	25	3	3	6	1500					2												2					2								2	2
4549	2	20568	5	SALAME	1	1	3	2	33	2	1	6	3000					2												2					2								2	1	4	3	2
4565	2	20569	5	SALAME	1	1	3	2	48	6	3	6	4000					2												2					2								2	1	4	2	1	1	0
4536	2	20570	5	SALAME	1	1	3	2	41	9	4	3	4000					2												2					2								2	1	5	3	1	0	0
4557	2	20571	5	SALAME	1	1	2	1	25	13	5	8				88	99	2												2					2								99	1	4	6	1	0	0
4556	2	20572	5	SALAME	1	1	3	2	28	5	3	6	7000					2												2					2								2	1	2	3	1	0	0
4807	2	20573	5	N'GBEHO	1	1	3	2	60	99	1	6				88	1	2												2					2								2	2
4540	2	20574	5	SALAME	1	1	3	2	35	99	3	5	1200					2												2					2								2	1	5	2	2
4548	2	20575	5	SALAME	1	1	3	1	59	0	1	3				88	99	2												2					2								2	1	1	3	1	3	3
4546	2	20576	5	SALAME	1	1	3	2	63	99	1	6	800					2												2					2								2	1	5	3	1	2	0
4563	2	20577	5	SALAME	1	1	3	2	43	0	1	6	800					2												2					2								2	1	3	5	1	0	0
4567	2	20578	5	SALAME	1	1	1	1	51	16	6	3		15000				2												2					2								2	1	3	2	1	3	3
4806	2	20579	5	N'GBEHO	1	1	3	2	40	99	1	6				88	1	2												2					2								2	1	1	12	99	10	10
4532	2	20581	5	SALAME	1	1	3	1	25	3	2	3	20000					2												1	20				2								2	2
4550	2	20582	5	SALAME	1	1	3	1	28	99	2	2	30000					2												2					2								2	1	2	3	1	3	3
4528	2	20583	5	SALAME	1	1	3	2	27	0	1	3	2000					2												2					2								2	1	3	12	1	0	0
4551	2	20584	5	SALAME	1	1	1	2	77	99	4	6	1500					2												2					2								2	1	5	5	1	0	0
4855	2	20585	5	TOGOUDO	1	1	1	1	25	99	6	5				88	1	2												2					2								2	2
4847	2	20586	5	TOGOUDO	1	1	1	1	37	15	6	2		60000				2												2					2								2	1	3	3	1	0	0
4838	2	20587	5	TOGOUDO	1	1	3	2	39	99	1	3	70000					2												2					2								2	1	3	3	1	0	0
4833	2	20588	5	TOGOUDO	1	1	99	2	26	13	4	2		25000				2												2					2								2	1	5	3	2
4853	2	20589	5	TOGOUDO	1	1	1	1	28	99	3	3	3000					2												2					2								2	2
4823	2	20590	5	TOGOUDO	1	1	3	2	25	0	1	3	5000					2												2					2								2	1	5	3	2
4947	2	20592	5	TOGOUDO	1	99	3	2	60	0	2	9		30000				2												2					2								2	1	3	4	1	4	0
4953	2	20593	5	TOGOUDO	1	1	1	1	27	10	4	5				88	1	2												2					2								2	1	1	5	1	0	0
4573	2	20594	5	TOGOUDO	1	1	1	2	25	9	4	8				88	1	2												2					2								2	2
4851	2	20595	5	TOGOUDO	1	1	1	2	28	9	4	3				88	1	2												2					2								2	1	4	1	2
4951	2	20596	5	TOGOUDO	1	1	1	2	35	3	3	2		15000				2												2					2								2	2
4954	2	20597	5	TOGOUDO	1	1	3	2	28	11	4	3				88	2	2												2					2								2	2
4933	2	20598	5	TOGOUDO	1	1	3	2	29	0	1	3	3000					2												2					2								2	2
4849	2	20599	5	TOGOUDO	1	99	3	2	26	13	4	2				88	2	2												2					2								2	2
4856	2	20601	6	TOGOUDO	1	1	3	2	36	10	3	6				88	1	2												2					2								2	1	4	6	1	0	0
4817	2	20602	6	TOGOUDO	1	1	3	2	41	99	4	6	1500					2												2					2								2	1	5	8	1	0	0
4830	2	20603	6	TOGOUDO	1	1	1	1	31	10	3	3		40000				2												2					2								2	1	3	5	1	0	0
4834	2	20605	6	TOGOUDO	1	1	1	1	30	99	3	3	2000					2												1	18				2								2	1	1	14	1	10	0
4812	2	20606	6	TOGOUDO	1	1	3	1	25	0	1	3	7000					2												2					2								2	2
4867	2	20607	6	TOGOUDO	1	1	3	1	28	99	2	3	35000					2												2					2								2	1	5	4	1	0	0
4809	2	20608	6	TOGOUDO	1	1	1	1	25	6	3	3	5000					2												1	17				2								2	1	5	10	1	0	0
4816	2	20609	6	TOGOUDO	1	1	1	1	35	15	6	8				88	99	2												2					2								2	2
4840	2	20610	6	TOGOUDO	1	1	3	2	45	0	1	6	2000					2												2					2								2	1	1	2	1	2	2
4866	2	20611	6	TOGOUDO	1	1	3	2	44	6	3	3	2500					2												2					2								2	1	3	2	1	0	0
4842	2	20613	6	TOGOUDO	1	1	1	1	35	15	5	2		200000				2												99					2								2	1	2	4	1	0	0
4815	2	20614	6	TOGOUDO	1	1	3	2	29	10	3	6				88	99	2												2					2								2	1	4	2	1	0	0
4829	2	20615	6	TOGOUDO	1	1	3	1	35	6	3	3				88	1	2												2					2								2	2
4831	2	20616	6	TOGOUDO	1	1	3	2	45	0	1	6				88	1	2												2					2								2	2
4826	2	20617	6	TOGOUDO	1	1	3	2	25	2	2	3	2000					2												2					2								2	1	4	99	1	0	0
4848	2	20618	6	TOGOUDO	1	1	1	1	26	99	5	3				88	1	1	1	21				15	0	0	0	0		2					2								2	1	5	5	1	0	0
4864	2	20619	6	TOGOUDO	1	1	3	2	30	0	1	6				88	1	2												2					2								2	2
4811	2	20620	6	TOGOUDO	1	1	3	2	32	0	1	6				88	1	2												2					2								2	2
4825	2	20621	6	TOGOUDO	1	1	1	1	27	14	6	8				88	99	2												2					2								2	1	3	3	1	0	0
4828	2	20622	6	TOGOUDO	1	1	1	1	25	16	6	8				88	1	2												2					2								2	1	3	3	1	0	0
4814	2	20623	6	TOGOUDO	1	1	1	1	25	99	6	5				88	1	2												2					2								2	1	4	2	1	0	0
4837	2	20624	6	TOGOUDO	1	1	1	1	26	99	6	5				88	1	2												2					2								2	1	5	2	1	0	0
4870	2	20626	6	TOGOUDO	1	1	1	1	27	14	6	5				88	1	2												2					2								2	2
4822	2	20627	6	TOGOUDO	1	1	1	1	30	24	6	1		40000				2												2					2								2	2
4836	2	20629	6	TOGOUDO	1	1	1	1	25	17	6	5				88	77	2												99					2								2	2
4868	2	20630	6	TOGOUDO	1	1	3	1	55	5	2	3				88	77	1	1	30				7	99	99	99	99		2					2								2	1	1	6	2
4835	2	20631	6	TOGOUDO	1	1	1	1	38	7	3	3		40000				2												2					2								2	1	3	4	1	0	2
4844	2	20632	6	TOGOUDO	1	1	3	2	34	2	2	3		10000				2												2					2								2	1	4	1	2
4845	2	20633	6	TOGOUDO	1	1	1	2	46	14	3	3	5000					2												2					2								2	2
4955	2	20636	6	TOGOUDO	1	1	1	1	29	9	5	8				88	1	2												2					2								2	1	4	4	2
4263	2	20637	6	TOGOUDO	1	1	3	2	27	0	1	6					1	2												2					2								2	1	4	4	1	0	0
4932	2	20638	6	TOGOUDO	1	1	1	2	25	14	6	5		50000				2												2					2								2	1	4	2	1	0	0
4946	2	20639	6	TOGOUDO	1	99	3	2	47	6	2	3				88	2	2												2					2								2	1	5	1	2
4857	2	20640	6	TOGOUDO	1	99	3	2	28	0	1	3				88	1	2												2					2								2	1	3	3	1	0	0
4950	2	20641	6	TOGOUDO	1	1	1	2	26	12	5	2				88	1	2												2					2								2	1	4	1	2
4873	2	20642	6	TOGOUDO	1	1	1	1	26	13	6	8				88	1	2												2					2								2	2
4941	2	20643	6	TOGOUDO	1	1	3	2	27	0	1	6	15000					2												2					2								2	2
4872	2	20644	6	TOGOUDO	1	1	1	1	27	13	6	8			132250			2												2					2								2	2
4572	2	20645	6	TOGOUDO	1	1	1	1	36	12	5	8				88	1	2												2					2								1	2
4948	2	20645	6	TOGOUDO	1	1	1	2	30	11	4	5				88	1	2												2					2								2	1	4	1	2
4952	2	20646	6	TOGOUDO	1	1	1	2	52	6	3	9		60000				2												2					2								2	2
4827	2	20647	6	TOGOUDO	1	1	3	2	30	0	1	3		50000				2												2					2								2	1	4	1	2
4934	2	20647	6	TOGOUDO	1	1	1	1	30	18	7	2		25000				2												2					2								2	1	4	2	2
4936	2	20648	6	TOGOUDO	1	1	3	2	33	0	1	3		30000				2												2					2								2	1	5	1	2
4839	2	20649	6	TOGOUDO	1	1	3	2	64	0	1	7		24000				2												1	40				2								2	1	4	3	1	0	0
4869	2	20650	6	TOGOUDO	1	1	3	2	60	0	1	3	7000					2												2					2								2	2
4945	2	20650	6	TOGOUDO	1	1	3	1	31	13	5	3		50000				2												2					2								2	1	3	1	1	0	0
4861	2	20651	6	TOGOUDO	1	1	3	2	31	0	1	6	1500					2												2					2								2	2
4939	2	20652	6	TOGOUDO	1	1	1	2	25	16	6	5		10000				2												2					2								2	2
4813	2	20658	6	TOGOUDO	1	1	3	2	33	3	2	3	20000					2												2					2								2	1	4	7	1	2	0
4246	2	20664	6	ylomahouto	1	1	3	1	26	0	1	3					1	1	1	15				3	99	99	99	99		2					2								2	1	1	3	1	7	7
4238	2	20665	6	ylomahouto	1	1	3	1	57	3	3	1					1	2												2					2								2	1	1	12	1	10	0
4243	2	20666	6	ylomahouto	1	1	3	2	50	6	3	6					1	2												2					2								2	1	5	1	1	2	0
4250	2	20668	6	ylomahouto	1	1	3	2	47	6	3	6					1	2												2					2								2	2
4789	2	20669	6	ylomahouto	1	1	3	2	44	3	2	6	2500					2												2					2								2	1	3	2	1	0	3
4792	2	20670	6	ylomahouto	1	1	3	1	64	6	3	8				88	1	2												1	61				2								2	2
4244	2	20671	6	ylomahouto	1	1	3	2	28	28	2	6					1	2												2					2								2	1	4	2	1	0	0
4242	2	20672	6	ylomahouto	1	1	3	2	55	6	3	6					1	2												2					2								2	2
4255	2	20673	6	ylomahouto	1	1	3	2	51	10	4	6					1	2												2					2								2	1	5	2	1	0	0
4252	2	20674	6	ylomahouto	1	1	3	2	58	0	1	6					1	2												2					2								2	1	5	0	1	0	0
4256	2	20675	6	ylomahouto	1	1	3	2	33	0	1	6					1	2												2					2								2	1	3	2	1	0	0
4237	2	20676	6	ylomahouto	1	1	3	2	55	0	1	6					1	2												2					2								2	1	3	1	1	0	0
4254	2	20677	6	ylomahouto	1	1	3	2	39	0	1	6					1	2												2					2								2	1	3	8	1	0	0
4266	2	20678	6	ylomahouto	1	1	3	1	55	6	3	3		50000				2												2					2								2	1	5	3	1	0	0
4248	2	20679	6	ylomahouto	1	1	1	1	27	16	6	3					1	2												2					2								2	1	5	3	2
4791	2	20682	6	ylomahouto	1	1	3	1	54	7	2	2				88	1	2												1	22				2								2	1	3	1	1	1	0
4275	2	20683	6	ylomahouto	1	2	3	1	27	14	4	2		70000				1	1	22				5	0	0	0	0		2					2								2	1	2	7	1	0	0
4272	2	20684	6	ylomahouto	1	1	3	1	28	16	6	2					1	2												2					2								2	1	4	6	1	0	0
4259	2	20686	6	ylomahouto	1	1	3	1	64	6	3	7	5000					2												2					2								2	1	3	3	1	0	0
4258	2	20687	6	ylomahouto	1	1	3	2	49	6	3	6					1	2												2					2								2	1	3	3	1	0	0
4278	2	20688	6	ylomahouto	1	1	3	2	41	6	3	6					1	2												2					2								2	1	3	6	1	0	0
4249	2	20689	6	ylomahouto	1	1	3	2	38	0	1	6					1	2												2					2								2	1	4	3	1	0	0
4787	2	20690	6	ylomahouto	1	1	3	2	60	0	1	3		6000				2												2					2								2	1	5	1	1	0	0
4282	2	20691	6	ylomahouto	1	1	3	2	34	3	1	3		36000				2												2					2								2	1	1	1	1	0	0
4241	2	20692	6	ylomahouto	1	1	3	2	34	8	3	2					1	2												2					2								2	1	5	1	2
4790	2	20694	6	ylomahouto	1	1	3	1	33	3	2	1				88	99	1	2											1	25				2								2	1	1	5	1	7	7
4261	2	20695	6	ylomahouto	1	1	3	2	26	0	1	3	20000					2												2					2								2	1	5	1	2
4276	2	20696	6	ylomahouto	1	1	1	1	32	7	3	1					1	2												2					2								2	1	5	6	1	0	0
4271	2	20697	6	ylomahouto	1	1	1	2	36	0	1	6		28000				2												2					2								2	2
4268	2	20698	6	ylomahouto	1	99	1	1	54	6	2	3					1	2												1	17				2								2	1	5	1	1	0	0
4269	2	20699	6	ylomahouto	1	99	3	2	27	15	5	8					1	2												2					2								2	1	4	1	1	0	0
5010	2	20701	7	AGORI CALAVI	1	1	3	2	60	0	1	7				88	1	2												2					2								2	1	5	2	2
5009	2	20702	7	AGORI CALAVI	1	1	3	2	36	5	2	6				88	77	2												2					2								2	2
5008	2	20703	7	AGORI CALAVI	1	1	1	1	36	8	3	3		36000				1	2											1	22				2								2	1	4	6	1	0	0
5052	2	20704	7	AGORI CALAVI	1	1	3	2	33	0	2	6				88	1	2												2					2								2	1	3	2	1	0	2
5011	2	20705	7	AGORI CALAVI	1	1	3	2	40	10	4	3				88	1	2												2					2								2	1	4	3	1	0	0
5002	2	20706	7	AGORI CALAVI	1	1	3	1	47	10	4	2	7000					1	1	34				5	99	99	99	99		2					2								2	1	2	14	1	14	17
5001	2	20707	7	AGORI CALAVI	1	1	1	1	50	6	3	7		84000				2												2					2								2	1	5	1	2
5000	2	20708	7	AGORI CALAVI	1	1	3	1	41	7	3	3		30000				1	2											1	35				1	2							2	1	4	2	1	2	0
4998	2	20709	7	AGORI CALAVI	1	1	3	2	48	8	3	6				88	77	2												2					2								2	1	5	2	2
4999	2	20710	7	AGORI CALAVI	1	1	3	2	48	5	2	3				88	77	2												2					2								2	1	4	2	1	0	2
5070	2	20711	7	AGORI CALAVI	1	1	3	2	42	3	2	3				88	77	2												2					2								2	1	3	99	1	0	2
5069	2	20712	7	AGORI CALAVI	1	1	3	2	59	0	3	3				88	1	2												2					2								2	1	3	3	1	2	0
5068	2	20713	7	AGORI CALAVI	1	1	3	2	37	0	4	3		50000				2												2					2								2	2
5067	2	20714	7	AGORI CALAVI	1	1	3	2	37	3	4	3		20000				2												2					2								2	1	4	2	1	0	0
5066	2	20715	7	AGORI CALAVI	1	1	1	1	40	3	7	3		190000				2												2					2								2	1	3	1	1	0	0
5065	2	20716	7	AGORI CALAVI	1	1	3	1	40	99	2	3	8000					1	1	25				6	99	99	99	99		2					2								2	1	3	3	1	0	3
5064	2	20717	7	AGORI CALAVI	1	1	3	1	28	6	2	3				88	5	1	2											2					2								2	1	3	5	1	0	2
5063	2	20718	7	AGORI CALAVI	1	1	3	2	33	7	3	3				88	5	2												2					2								2	1	5	2	2
5062	2	20719	7	AGORI CALAVI	1	1	3	1	30	99	3	3		30000				2												2					2								2	1	3	5	1	0	2
5061	2	20720	7	AGORI CALAVI	1	1	3	2	28	0	2	3				88	1	2												2					2								2	1	4	1	1	0	0
5060	2	20721	7	AGORI CALAVI	1	1	3	1	40	0	2	3		30000				1	1	20				15	99	99	99	99		2					2								2	1	2	7	99	7	3
5059	2	20722	7	AGORI CALAVI	1	1	3	1	33	99	1	3				88	1	2												1	12				2								2	1	1	5	1	2	0
5058	2	20723	7	AGORI CALAVI	1	1	3	1	50	6	2	2				88	5	2												1	44				2								2	1	3	3	1	0	2
5014	2	20724	7	AGORI CALAVI	1	1	99	1	26	14	5	8		27000				2												2					2								2	1	3	4	1	2	4
5013	2	20725	7	AGORI CALAVI	1	1	3	2	27	0	1	6				88	77	2												2					2								2	1	5	1	2
5007	2	20726	7	AGORI CALAVI	1	1	1	1	25	16	6	5	30000					2												2					2								2	2
5006	2	20727	7	AGORI CALAVI	1	1	1	1	31	10	3	3				88	5	2												2					2								2	2
5005	2	20728	7	AGORI CALAVI	1	1	3	1	32	1	2	3				88	77	2												2					2								2	1	4	3	1	0	0
5004	2	20729	7	AGORI CALAVI	1	1	3	2	37	0	1	6				88	77	2												2					2								2	1	3	3	1	0	3
5057	2	20730	7	AGORI CALAVI	1	1	3	2	26	99	1	3				88	77	2												2					2								2	1	4	2	1	0	2
5056	2	20731	7	AGORI CALAVI	1	1	3	1	44	99	1	3		25000				1	1	23				7	99	99	99	99		2					2								2	1	1	99	1	7	7
5055	2	20732	7	AGORI CALAVI	1	1	3	2	40	0	1	6				88	99	2												2					2								2	2
5003	2	20734	7	AGORI CALAVI	1	1	3	2	38	0	4	3				88	1	2												2					2								2	1	4	3	1	0	0
5053	2	20735	7	AGORI CALAVI	1	1	3	1	55	99	4	7		120000				2												2					2								2	2
5051	2	20736	7	AGORI CALAVI	1	1	3	2	46	0	1	3		120000				2												2					2								2	2
5016	2	20737	7	AGORI CALAVI	1	1	1	1	41	13	5	2				88	1	2												2					2								2	1	5	3	1	0	0
5050	2	20738	7	AGORI CALAVI	1	1	99	2	46	6	4	2		20000				2												2					2								2	1	5	1	1	0	0
5049	2	20739	7	AGORI CALAVI	1	1	3	2	51	99	2	3		20000				2												2					2								2	1	4	2	1	2	0
5048	2	20740	7	AGORI CALAVI	1	1	1	1	35	99	4	3		25000				2												2					2								2	1	5	99	1	0	0
5047	2	20741	7	AGORI CALAVI	1	1	1	1	26	99	5	5		15000				2												2					2								2	1	5	1	1	0	0
5044	2	20744	7	AGORI CALAVI	1	1	1	1	31	15	6	5		15000				2												2					2								2	1	3	2	1	3	0
5043	2	20745	7	AGORI CALAVI	1	1	1	1	33	13	4	1		45000				2												2					2								2	1	1	3	1	2	0
5042	2	20746	7	AGORI CALAVI	1	1	3	1	50	6	2	3				88	88	2												2					2								2	1	4	2	1	0	0
5041	2	20747	7	AGORI CALAVI	1	1	3	1	33	5	2	3				88	77	2												2					2								2	1	4	3	1	0	0
5015	2	20748	7	AGORI CALAVI	1	1	1	2	34	13	5	2	17000					2												2					2								99	2
5040	2	20749	7	AGORI CALAVI	1	1	3	2	31	0	1	6				88	77	2												2					2								2	1	4	1	1	0	0
5039	2	20750	7	AGORI CALAVI	1	1	3	2	26	3	2	6				88	77	2												2					2								2	2
5038	2	20751	7	AGORI CALAVI	1	1	1	1	34	6	7	2				88	4	2												2					2								2	1	4	3	1	0	0
5037	2	20752	7	AGORI CALAVI	1	1	3	1	58	0	2	3				88	99	2												2					2								2	1	1	7	1	3	5
5036	2	20753	7	AGORI CALAVI	1	1	3	1	35	0	2	3	9000					2												2					2								2	1	4	1	1	0	0
5035	2	20754	7	AGORI CALAVI	1	1	3	1	30	99	4	3				88	1	2												2					2								2	1	4	4	1	0	0
5034	2	20755	7	AGORI CALAVI	1	1	3	1	45	0	2	3				88	1	2												2					2								2	99	3	2	1	0	0
5033	2	20756	7	AGORI CALAVI	1	1	3	2	60	99	1	3				88	1	2												2					2								2	1	5	99	2
5031	2	20758	7	AGORI CALAVI	1	1	1	2	60	2	6	7				88	3	2												2					2								2	2
5012	2	20759	7	AGORI CALAVI	1	1	1	1	27	15	5	5		20000				2												2					2								2	1	4	1	1	0	0
5030	2	20760	7	AGORI CALAVI	1	1	1	1	62	19	6	7		234000				2												2					2								2	2
5029	2	20761	7	AGORI CALAVI	1	1	3	1	60	0	1	3				88	77	2												2					2								2	1	5	2	1	0	0
5028	2	20762	7	AGORI CALAVI	1	1	1	1	30	10	3	3		35000				2												2					2								2	1	4	3	1	0	0
5027	2	20763	7	AGORI CALAVI	1	1	3	1	55	5	2	3				88	77	2												2					2								2	1	4	77	1	0	0
5026	2	20764	7	AGORI CALAVI	1	1	3	2	41	9	3	3				88	77	2												2					2								2	1	4	77	1	2	0
5025	2	20765	7	AGORI CALAVI	1	1	1	1	27	17	6	8				88	77	2												2					2								2	1	4	99	1	0	0
5024	2	20766	7	AGORI CALAVI	1	1	3	1	28	4	1	3				88	77	2												2					2								2	1	4	99	1	0	0
5023	2	20767	7	AGORI CALAVI	1	1	1	1	48	18	6	1		212000				2												2					2								2	1	4	3	1	0	0
5022	2	20768	7	AGORI CALAVI	1	1	3	2	35	0	1	6				88	77	2												2					2								2	1	4	99	1	0	0
5021	2	20769	7	AGORI CALAVI	1	1	3	1	33	5	2	3				88	77	2												2					2								2	1	4	4	1	0	0
5020	2	20770	7	AGORI CALAVI	1	1	3	1	37	11	4	2				88	77	2												2					2								2	2
5019	2	20771	7	AGORI CALAVI	1	1	1	1	32	15	6	8				88	77	1	1	26				3	0	0	0	0		2					2								2	1	4	5	1	0	2
5018	2	20772	7	AGORI CALAVI	1	1	3	2	35	0	1	6				88	77	2												2					2								2	2
5017	2	20773	7	AGORI CALAVI	1	1	1	1	32	13	5	2		70000				2												2					2								2	1	4	3	1	0	0
4996	2	20774	7	KANSOUNKPA	1	1	3	1	57	6	2	1		60000				2												2					2								2	1	4	2	1	0	0
4995	2	20776	7	KANSOUNKPA	1	1	1	1	29	7	3	2				88	5	2												2					2								2	1	4	2	1	0	0
4994	2	20777	7	KANSOUNKPA	1	1	3	1	54	12	4	3	15000					2												2					2								2	1	4	1	1	0	0
4997	2	20778	7	KANSOUNKPA	1	1	3	2	53	6	3	3		10000				2												2					2								2	1	3	1	1	0	0
4992	2	20779	7	KANSOUNKPA	1	1	3	2	55	0	1	3	1500					2												2					2								2	1	5	2	1	0	0
4991	2	20780	7	KANSOUNKPA	1	1	3	1	56	10	4	3				88	2	2												2					2								2	1	1	2	1	2	2
4959	2	20781	7	SEME CALAVI	1	1	3	2	48	99	5	3				88	1	2												2					2								2	1	4	2	1	0	0
4968	2	20782	7	SEME CALAVI	1	1	3	1	64	13	5	7		50000				2												2					2								2	1	4	3	2
4985	2	20783	7	SEME CALAVI	1	1	3	2	29	99	4	3				88	2	2												2					2								2	1	4	3	2
4972	2	20784	7	SEME CALAVI	1	1	3	2	44	99	5	1				88	1	2												2					2								2	2
4960	2	20785	7	SEME CALAVI	1	99	99	2	56	99	2	3				88	77	2												2					2								2	2
4976	2	20786	7	SEME CALAVI	1	1	1	1	58	5	6	1				88	4	2												2					2								2	1	5	1	2
4984	2	20787	7	SEME CALAVI	1	1	3	1	32	6	3	3		30000				2												2					2								2	1	4	3	1	0	0
4977	2	20788	7	SEME CALAVI	1	1	3	1	57	99	1	3				88	77	2												2					2								2	2
4979	2	20789	7	SEME CALAVI	1	1	3	2	48	99	3	3		35000				2												2					2								2	1	4	1	1	0	0
4988	2	20791	7	SEME CALAVI	1	1	1	2	39	10	4	3		50000				2												2					2								2	1	3	77	99	0	0
4974	2	20792	7	SEME CALAVI	1	1	3	2	60	0	1	6				88	77	2												2					2								2	1	4	3	1	0	0
4964	2	20793	7	SEME CALAVI	1	1	3	2	39	10	4	3				88	77	2												2					2								2	2
4990	2	20794	7	SEME CALAVI	1	1	3	2	41	9	3	6	16000					2												2					2								2	2
4961	2	20795	7	SEME CALAVI	1	1	3	1	42	12	4	3				88	5	2												2					2								2	1	4	99	2
4962	2	20796	7	SEME CALAVI	1	1	3	1	32	8	3	6				88	77	2												2					2								99	2
4956	2	20797	7	SEME CALAVI	1	1	1	1	56	10	4	7		35000				2												2					2								2	2
4958	2	20798	7	SEME CALAVI	1	1	1	1	30	3	2	3				88	5	1	1	20				10	0	0	0	0		99					2								2	1	1	6	1	4	5
4978	2	20799	7	SEME CALAVI	1	1	3	1	39	99	3	3				88	88	2												2					2								2	1	3	3	1	0	4
4718	2	20801	8	WINDJINAWA	2	1	3	1	51	0	1	3	45000					1	2											1	30				2								2	1	3	7	1	3	77
4714	2	20802	8	WINDJINAWA	2	1	3	1	38	5	2	3	10000					1	2											2					2								2	1	2	3	1	0	0
4709	2	20803	8	WINDJINAWA	2	1	3	2	37	0	1	3	5000					2												2					2								2	1	3	3	2
4711	2	20804	8	WINDJINAWA	2	1	99	2	50	0	1	3	12000					1	1	35				99	99	99	99	99		2					1	1	4	99	99	99	99		2	1	3	3	1	3	3
4715	2	20805	8	WINDJINAWA	2	1	3	1	33	3	2	3	10000					1	1	26				99	99	99	99	99		1	26				1	1	6	99	99	99	99		2	1	2	9	99	9	9
4720	2	20806	8	WINDJINAWA	2	1	3	1	26	8	3	3	10000					2												2					2								2	2
4708	2	20807	8	WINDJINAWA	2	1	3	2	60	0	1	9				88	77	2												2					2								2	1	2	3	1	0	0
4719	2	20808	8	WINDJINAWA	2	1	3	2	60	0	1	7				88	77	2												1	45				2								2	1	4	2	1	0	0
4707	2	20809	8	WINDJINAWA	2	1	99	1	35	0	1	3	8000					2												2					2								2	1	2	10	1	10	10
4721	2	20810	8	WINDJINAWA	2	1	3	2	35	0	1	6	5000					2												2					2								2	1	5	2	1	0	0
4716	2	20811	8	WINDJINAWA	2	1	3	2	59	0	1	6				88	99	2												2					2								2	1	5	2	1	3	0
4717	2	20812	8	WINDJINAWA	2	1	3	2	45	0	1	6	10000					2												2					2								2	1	5	1	2
4722	2	20813	8	WINDJINAWA	2	1	3	1	64	0	1	7				88	77	2												2					2								2	1	2	2	99	2	2
4713	2	20814	8	WINDJINAWA	2	1	3	2	32	0	1	3	50000					2												2					2								2	1	1	2	2
4710	2	20815	8	WINDJINAWA	2	1	1	2	27	0	1	3	4500					2												2					2								2	1	4	7	1	3	0
4712	2	20816	8	WINDJINAWA	2	1	3	2	26	0	1	3	10000					2												2					2								2	2
4355	2	20817	8	Dodji Aliho	2	1	3	1	45	0	1	3	120000					2												2					2								2	1	3	3	1	3	3
4353	2	20818	8	Dodji Aliho	2	1	3	1	64	0	1	9				88	77	2												2					2								2	1	2	2	1	0	0
4358	2	20819	8	Dodji Aliho	2	1	3	1	27	0	1	3				88	77	2												2					2								2	2
4352	2	20820	8	Dodji Aliho	2	1	3	1	40	0	1	3				88	77	2												2					2								2	2
4343	2	20821	8	Dodji Aliho	2	1	3	1	63	0	1	3	12000					2												2					2								2	1	2	2	1	0	0
4337	2	20822	8	Dodji Aliho	2	1	3	2	40	0	1	3	15000					2												2					2								2	2
4336	2	20823	8	Dodji Aliho	2	1	3	1	26	0	1	3	15000					2												2					2								2	1	2	3	1	0	0
4345	2	20824	8	Dodji Aliho	2	1	3	1	60	0	1	3	25000					2												2					2								2	1	9	3	1	0	2
4338	2	20825	8	Dodji Aliho	2	1	3	1	37	2	2	3	20000					2												2					2								2	1	2	3	1	3	3
4339	2	20826	8	Dodji Aliho	2	1	3	1	30	0	1	3	25000					2												2					2								2	2
4346	2	20827	8	Dodji Aliho	2	1	3	1	27	0	1	3	10000					2												2					2								2	2
4356	2	20828	8	Dodji Aliho	2	1	3	2	60	0	1	6				88	77	2												2					2								2	2
4340	2	20829	8	Dodji Aliho	2	1	3	2	32	0	1	3	20000					2												2					2								2	2
4350	2	20830	8	Dodji Aliho	2	1	3	2	36	0	1	3	11000					2												2					2								2	2
4348	2	20831	8	Dodji Aliho	2	1	3	1	27	0	1	3	14000					2												2					2								2	1	1	2	1	2	0
4335	2	20832	8	Dodji Aliho	2	1	3	2	27	2	2	6				88	77	2												2					2								2	2
4347	2	20833	8	Dodji Aliho	2	1	3	2	26	0	1	3				88	77	2												2					2								2	1	1	77	1	3	3
4359	2	20834	8	Dodji Aliho	2	1	3	2	32	0	1	3	5000					2												2					2								2	2
4357	2	20835	8	Dodji Aliho	2	1	3	2	28	0	1	3	7000					2												2					2								2	2
4351	2	20836	8	Dodji Aliho	2	1	3	2	28	0	1	3	12000					2												2					2								2	2
4354	2	20837	8	Dodji Aliho	2	1	3	2	25	0	1	3	7000					2												2					2								2	1	1	3	1	3	3
4334	2	20838	8	Dodji Aliho	2	1	3	2	28	0	1	6	8000					2												2					2								2	2
4361	2	20839	8	Dodji Aliho	2	1	3	2	30	0	1	3	10000					2												2					2								2	2
4341	2	20840	8	Dodji Aliho	2	1	3	2	62	0	1	3	10000					2												2					2								2	1	3	2	1	0	0
4360	2	20841	8	Dodji Aliho	2	1	3	2	30	0	1	3	20000					2												2					2								2	2
4349	2	20842	8	Dodji Aliho	2	1	3	2	34	0	1	4	15000					2												2					2								2	2
4344	2	20843	8	Dodji Aliho	2	1	3	1	40	8	3	3	25000					2												2					2								2	1	3	5	1	0	3
4376	2	20844	8	HOUNDADJA	2	1	3	2	48	0	1	3	10000					2												2					2								2	2
4378	2	20845	8	HOUNDADJA	2	1	3	2	27	3	2	6	10000					2												2					2								2	2
4374	2	20846	8	HOUNDADJA	2	1	3	2	32	0	1	3		8000				2												2					2								2	1	4	2	1	0	0
4377	2	20847	8	HOUNDADJA	2	1	3	2	49	0	1	6	8000					2												1	39				2								1	2
4364	2	20848	8	SOHOUN	2	1	3	1	27	0	1	3	15000					2												2					2								2	2
4366	2	20849	8	SOHOUN	2	1	3	2	28	0	1	3	2000					2												2					2								2	2
4367	2	20850	8	SOHOUN	2	1	3	2	62	0	1	6	8000					2												2					2								2	2
4362	2	20851	8	SOHOUN	2	1	3	2	30	0	1	3	8000					2												2					2								2	2
4304	2	20852	8	SEKOU Centre	1	1	3	1	29	0	1	3			100000			2												2					2								2	2
4305	2	20853	8	SEKOU Centre	1	1	3	1	25	6	3	2				88	88	2												2					2								2	2
4296	2	20854	8	SEKOU Centre	1	1	3	1	33	0	1	3				88	77	2												2					2								2	1	4	3	1	2	0
4295	2	20855	8	SEKOU Centre	1	1	3	1	63	0	1	9					77	2												1	77	77	77	77	2								2	2
4301	2	20856	8	SEKOU Centre	1	1	3	1	40	3	2	3	20000					2												2					2								2	2
4289	2	20857	8	SEKOU Centre	1	1	3	2	56	0	1	3	8000					2												2					2								2	2
4323	2	20858	8	SEKOU Centre	1	1	3	2	35	2	2	3	15000					2												2					2								2	2
4312	2	20860	8	SEKOU Centre	1	1	3	1	31	0	1	3	7000					2												2					2								2	2
4332	2	20861	8	SEKOU Centre	1	1	3	1	41	0	1	3		20000				2												2					2								2	1	3	7	1	3	0
4325	2	20862	8	SEKOU Centre	1	1	3	1	26	5	2	3				88	88	2												2					2								2	1	4	2	1	0	0
4308	2	20863	8	SEKOU Centre	1	1	3	1	40	8	4	3				88	77	2												2					2								2	1	5	2	1	0	0
4331	2	20864	8	SEKOU Centre	1	2	3	1	32	5	2	3	6000					2												2					2								2	1	5	2	1	0	0
4292	2	20865	8	SEKOU Centre	1	1	3	1	28	77	3	3	15000					2												2					2								2	2
4310	2	20866	8	SEKOU Centre	1	1	3	1	32	0	1	3	25000					2												2					2								2	1	2	10	1	10	10
4300	2	20867	8	SEKOU Centre	1	1	3	1	42	2	2	3	30000					2												2					2								2	2
4309	2	20868	8	SEKOU Centre	1	1	99	2	29	0	1	3				88	99	2												2					2								2	2
4328	2	20871	8	SEKOU Centre	1	1	3	1	61	6	3	2		15000				1	2											1	30				2								2	1	1	3	1	3	3
4291	2	20873	8	SEKOU Centre	1	1	3	2	29	0	1	3	10000					2												2					2								2	2
4293	2	20874	8	SEKOU Centre	1	1	1	1	35	10	4	3	20000					2												2					2								2	2
4314	2	20875	8	SEKOU Centre	1	1	3	1	60	0	1	3				88	77	2												2					2								2	2
4317	2	20876	8	SEKOU Centre	1	1	3	1	30	0	1	2	8000					1	2											1	27				2								1	1	3	2	1	2	0
4306	2	20877	8	SEKOU Centre	1	1	3	1	30	7	3	3	10000					2												2					2								2	1	1	3	1	0	3
4284	2	20878	8	SEKOU Centre	1	1	3	2	50	0	1	3					1	2												2					2								2	2
4285	2	20879	8	SEKOU Centre	1	1	3	2	45	0	1	3						2												2					2								2	1	2	2	1	2	2
4299	2	20880	8	SEKOU Centre	1	1	3	2	25	77	1	3	5000					2												2					2								2	1	5	2	2
4302	2	20884	8	SEKOU Centre	1	1	3	2	40	3	2	3	10000					2												2					2								2	1	5	3	1	1	1
4307	2	20885	8	SEKOU Centre	1	1	3	1	40	0	1	3				88	77	2												2					2								2	1	2	1	1	0	0
4326	2	20886	8	SEKOU Centre	1	1	3	2	37	0	1	3	21000					2												2					2								2	2
4324	2	20887	8	SEKOU Centre	1	1	3	2	45	0	1	3	20000					2												2					2								2	1	4	2	1	2	2
4318	2	20888	8	SEKOU Centre	1	1	3	2	48	2	2	3				88	77	2												2					2								2	2
4288	2	20889	8	SEKOU Centre	1	1	3	2	35	4	2	3	1500					2												2					2								2	2
4290	2	20890	8	SEKOU Centre	1	1	3	1	25	6	2	3	10000					2												2					2								2	2
4969	2	20890	7	SEME CALAVI	1	1	3	2	45	99	1	6				88	77	2												2					2								2	2
4316	2	20891	8	SEKOU Centre	1	1	3	2	26	2	2	3	8000					2												2					2								2	2
4329	2	20892	8	SEKOU Centre	1	1	3	2	31	0	1	3	10000					2												2					2								2	2
4322	2	20893	8	SEKOU Centre	1	1	99	2	26	0	1	3	1000					2												2					2								2	1	4	2	1	2	0
4327	2	20894	8	SEKOU Centre	1	1	3	2	30	0	1	3	7000					2												2					2								2	2
4297	2	20895	8	SEKOU Centre	1	1	3	2	27	0	1	3	7000					2												2					2								2	1	4	3	1	0	0
4330	2	20896	8	SEKOU Centre	1	1	3	1	60	0	1	9				88	77	2												2					2								2	1	4	3	99	0	0
4286	2	20897	8	SEKOU Centre	1	1	3	1	41	0	1	3			100000			1	1	14				1	0	0	0	0		1	77	77	77	77	2								2	1	2	3	1	0	0
4321	2	20898	8	SEKOU Centre	1	1	3	2	50	0	1	3	3000					2												2					2								2	2
4320	2	20899	8	SEKOU Centre	1	1	3	1	31	0	1	3				88	4	2												2					2								2	1	2	3	1	2	2
4404	2	20901	9	Gapke	2	1	3	2	38	0	1	3	7000					2												2					2								2	1	3	2	1	0	0
4399	2	20902	9	Gapke	2	1	3	1	50	0	1	3	8000					1	1	40				6	0	0	0	0		2					2								2	1	4	3	1	3	0
4402	2	20903	9	Gapke	2	1	3	2	28	2	2	3	7000					2												2					2								2	2
4229	2	20904	9	Gapke	2	1	3	1	35	0	1	3					1	2												2					2								2	1	1	9	1	3	5
4231	2	20905	9	Gapke	2	1	3	2	50	0	1	3					3	2												2					2								2	1	3	2	1	0	0
4400	2	20906	9	Gapke	2	1	3	1	37	0	1	3	10000					2												2					2								2	1	5	2	1	0	0
4232	2	20907	9	Gapke	2	1	3	2	38	0	1	3					77	2												2					2								2	2
4403	2	20908	9	Gapke	2	1	3	2	25	4	2	3	4000					2												2					2								2	2
4230	2	20909	9	Gapke	2	1	3	2	42	0	1	3					77	2												2					2								2	1	5	2	2
4235	2	20910	9	Gapke	2	1	3	2	27	3	2	3					1	2												2					2								2	2
4401	2	20911	9	Gapke	2	1	3	2	25	0	2	3	3000					2												2					2								2	1	5	5	1	0	0
4236	2	20912	9	Gapke	2	1	3	2	26	6	3	3					1	2												2					2								2	1	5	2	2
4381	2	20913	9	Gapke	2	1	3	2	28	4	2	3	3000					2												2					2								2	1	5	3	1	0	0
4405	2	20914	9	Gapke	2	1	3	2	52	0	1	3	8000					2												2					2								2	1	5	2	1	0	0
4406	2	20915	9	Gapke	2	1	3	2	53	0	1	3	2000					1	1	25				0	0	2	0	0		1	52				1	1	0	0	2	0	0		2	1	3	3	1	0	3
4407	2	20916	9	Gapke	2	1	3	2	49	0	1	3	2000					2												2					2								2	1	3	2	1	0	0
4408	2	20917	9	Gapke	2	1	3	2	53	0	1	3	4000					2												2					2								2	1	3	2	1	2	0
4228	2	20918	9	Gapke	2	1	3	2	50	0	1	3					1	2												2					2								2	1	3	2	1	0	2
4409	2	20919	9	Gapke	2	1	3	2	50	0	1	3	5000					2												2					2								2	1	2	2	1	0	0
4410	2	20920	9	Gapke	2	1	3	1	38	7	3	3	3000					2												2					2								2	1	3	3	1	3	3
4383	2	20921	9	Gapke	2	1	3	1	35	3	2	3	14000					2												2					2								2	1	2	4	1	0	0
4233	2	20922	9	Gapke	2	1	3	1	60	4	2	3					1	1	1	21				6	0	0	0	0		2					2								2	1	1	3	1	2	2
4397	2	20923	9	Gapke	2	1	3	1	37	6	2	3	1500					2												2					2								2	1	2	4	1	0	0
4391	2	20924	9	Gapke	2	1	3	2	63	77	1	9				88	77	2												2					2								2	1	4	2	2
4384	2	20925	9	Gapke	2	1	3	2	57	0	1	3	3500					2												2					2								2	1	1	5	1	7	0
4389	2	20926	9	Gapke	2	1	3	2	37	77	1	3	2000					2												2					2								2	2
4385	2	20927	9	Gapke	2	1	3	2	45	0	1	3				88	77	2												2					2								2	1	4	5	1	0	0
4387	2	20928	9	Gapke	2	1	3	1	31	4	2	3		20000				2												2					2								2	1	4	2	1	0	0
4390	2	20929	9	Gapke	2	1	3	1	25	4	2	3				88	77	2												2					2								2	1	4	3	1	0	0
4392	2	20930	9	Gapke	2	1	3	1	38	6	2	3				88	77	2												2					2								2	1	3	2	1	4	5
4388	2	20931	9	Gapke	2	1	3	1	41	77	1	3				88	77	2												1	31				2								2	2
4394	2	20932	9	Gapke	2	1	3	2	27	77	1	3				88	77	2												2					2								2	1	3	7	1	0	2
4914	2	20933	9	Gapke	2	1	3	2	31	0	1	3				88	77	2												2					2								2	1	3	1	1	0	0
4386	2	20934	9	Gapke	2	1	3	2	33	0	1	3	500					2												2					2								2	1	4	2	1	0	0
4393	2	20935	9	Gapke	2	1	3	2	43	77	1	3				88	77	2												2					2								2	2
4395	2	20936	9	Gapke	2	1	3	2	52	77	1	9				88	77	2												2					2								2	1	1	3	99	0	0
4382	2	20937	9	Gapke	2	1	3	2	39	0	1	3	2000					2												2					2								2	2
4398	2	20938	9	Gapke	2	1	3	2	35	77	1	3	250					2												2					2								2	2
4234	2	20939	9	Gapke	2	1	3	2	37	0	1	3					1	2												2					2								2	2
4396	2	20940	9	Gapke	2	1	3	2	42	77	1	3	5000					2												2					2								2	1	1	3	1	0	3
4881	2	20943	9	Gapke	2	1	3	1	60	6	2	3				88	77	2												2					2								2	1	1	2	1	3	2
4927	2	20944	9	Gapke	2	1	3	2	33	99	1	3		15000				2												2					2								2	1	4	1	1	0	1
4886	2	20945	9	Gapke	2	1	3	2	41	5	2	3	5000					2												2					2								2	1	5	3	2
4928	2	20946	9	Gapke	2	1	3	2	26	0	1	3	2000					2												2					2								2	2
4890	2	20947	9	Gapke	2	1	3	2	55	99	1	3	2500					2												1	20				2								2	1	3	2	1	2	0
4925	2	20948	9	Gapke	2	1	3	1	36	5	2	3		50000				1	1	20				4	0	0	0	0		1	30				2								2	1	1	5	1	5	5
4884	2	20949	9	Gapke	2	1	3	2	32	0	1	3	2000					2												2					2								2	1	4	2	1	0	0
4906	2	20950	9	Gapke	2	1	3	1	53	0	1	3		50000				2												2					2								2	1	3	3	1	0	0
4585	2	20951	9	Gapke	2	1	3	1	33	5	2	3	7000					1	1	28				8	4	0	0	0		1	99	99	99	99	2								2	1	1	14	1	14	0
4902	2	20952	9	Gapke	2	1	3	1	30	7	3	3	5000					2												2					2								2	1	3	10	1	10	3
4584	2	20953	9	Gapke	2	1	3	1	50	2	2	3	4000					2												1	49				2								2	1	2	7	1	5	0
4929	2	20954	9	Gapke	2	1	3	2	60	99	1	3		10000				2												2					2								2	1	2	3	2
4586	2	20955	9	Gapke	2	1	3	2	33	2	2	3	11000					2												2					2								2	1	3	3	1	2	2
4589	2	20956	9	Gapke	2	1	3	1	41	8	3	3	5000					2												2					2								2	1	1	3	1	3	3
4919	2	20957	9	Gapke	1	1	3	1	40	11	4	3	10000					2												2					2								2	1	3	7	1	0	7
4578	2	20959	9	Gapke	2	1	3	2	35	0	1	3	700					2												2					2								2	1	1	3	1	3	2
4580	2	20960	9	Gapke	2	1	3	2	53	0	1	3	2000					2												2					2								2	2
4577	2	20961	9	Gapke	2	1	3	1	42	10	3	3	5000					2												2					2								2	1	3	2	1	0	0
4888	2	20962	9	Gapke	2	1	3	1	32	5	2	3				88	77	1	1	18				2	0	0	0	0		2					2								2	1	1	7	1	2	3
4575	2	20963	9	Gapke	2	1	3	2	52	0	1	3	15000					2												2					2								2	1	2	2	1	0	0
4899	2	20964	9	Gapke	2	1	3	2	57	0	1	3				88	77	2												2					2								2	1	4	2	1	0	0
4913	2	20965	9	Gapke	2	1	3	2	55	0	1	3				88	77	2												2					2								2	1	3	3	1	0	0
4897	2	20966	9	Gapke	2	1	3	2	64	0	1	9				88	77	2												2					2								2	1	4	2	2
4918	2	20967	9	Gapke	2	1	3	2	45	0	1	3	10000					2												2					2								2	1	5	2	2
4893	2	20968	9	Gapke	2	1	3	2	25	0	1	3				88	77	2												2					2								2	1	1	1	1	1	2
4581	2	20969	9	Gapke	2	1	3	2	48	0	1	3	1000					2												2					2								2	2
4875	2	20970	9	Gapke	2	1	3	2	52	0	1	3				88	77	2												2					2								2	1	3	2	1	0	0
4587	2	20971	9	Gapke	2	1	3	2	55	0	1	3	1000					2												2					2								2	1	2	3	1	0	0
4583	2	20972	9	Gapke	2	1	3	1	30	3	2	3				88	77	2												2					2								2	1	1	5	1	3	2
4591	2	20973	9	Gapke	2	1	3	2	64	0	1	3	500					2												2					2								2	1	1	3	1	3	3
4590	2	20974	9	Gapke	2	1	3	2	64	2	3	3	3000					2												2					2								2	1	4	2	1	0	0
4903	2	20975	9	Gapke	2	1	3	1	60	0	1	3		5000				2												2					2								2	1	1	3	1	3	4
4905	2	20976	9	Gapke	2	1	3	2	41	0	1	3				88	77	2												2					2								2	2
4909	2	20977	9	Gapke	2	1	3	2	64	0	1	3	3500					2												2					2								2	1	1	5	1	0	0
4898	2	20978	9	Gapke	2	1	3	2	27	0	1	3				88	77	2												2					2								2	1	4	77	2
4916	2	20979	9	Gapke	2	1	3	2	30	0	1	3	700					2												2					2								2	1	3	2	1	2	0
4915	2	20980	9	Gapke	2	1	3	1	29	0	1	3	7000					2												2					2								2	1	5	3	2
4920	2	20981	9	Gapke	2	1	3	2	40	0	1	3	1000					2												2					2								2	1	3	2	1	0	0
4904	2	20982	9	Gapke	2	1	3	2	40	0	1	3		600				2												2					2								2	2
4908	2	20983	9	Gapke	2	1	3	2	60	0	1	3				88	77	2												2					2								2	1	3	2	1	0	0
4896	2	20984	9	Gapke	2	1	3	2	27	0	1	3	1500					2												2					2								2	2
4894	2	20985	9	Gapke	2	1	3	2	26	4	2	3				88	77	2												2					2								2	1	2	2	1	0	0
4895	2	20986	9	Gapke	2	1	3	2	63	0	1	3		3000				2												2					2								2	1	1	3	1	0	3
4882	2	20987	9	Gapke	2	1	3	1	52	7	2	3		20000				2												2					2								2	1	1	9	1	3	6
4885	2	20988	9	Gapke	2	1	3	1	60	0	1	3	8000					2												2					2								2	1	4	3	1	0	0
4930	2	20989	9	Gapke	2	1	3	1	55	0	1	3		10000				1	1	25				10	0	0	0	0		2					2								2	1	1	10	1	10	10
4879	2	20990	9	Gapke	2	1	3	2	34	0	1	3	500					2												2					2								2	2
4921	2	20991	9	Gapke	2	1	3	1	30	3	2	3	10000					1	1	25				4	0	0	0	0		1	99	99	99	99	2								2	1	1	5	1	3	7
4922	2	20992	9	Gapke	2	1	3	1	55	4	2	3	1500					2												2					2								2	1	2	2	1	2	2
4877	2	20993	9	Gapke	2	1	3	1	27	5	2	3				88	77	1	1	15				6	0	0	0	0		2					2								2	1	2	3	1	0	0
4901	2	20995	9	Gapke	2	1	3	2	55	0	1	3	2000					2												2					2								2	1	3	2	1	2	0
4910	2	20996	9	Gapke	2	1	3	2	26	0	1	3	10000					2												2					2								2	2
4900	2	20997	9	Gapke	2	1	3	2	40	0	1	3	7000					2												2					2								2	1	4	2	2
4911	2	20998	9	Gapke	2	1	3	2	52	0	1	3	10000					2												2					2								2	1	3	2	1	2	0
4912	2	20999	9	Gapke	2	1	3	2	34	6	3	3		5000				2												2					2								2	1	1	3	1	6	3
4631	2	21001	10	GANVIECOMEY	2	1	1	1	28	16	5	8	9000					2												2					2								2	1	3	3	1	0	0
4634	2	21002	10	GANVIECOMEY	2	1	3	2	30	0	1	3	2500					2												2					2								2	1	3	2	1	0	2
4646	2	21003	10	GANVIECOMEY	2	1	3	1	51	0	1	3				88	1	2												2					2								2	1	2	2	1	2	2
4638	2	21005	10	GANVIECOMEY	2	1	3	2	42	0	1	3	5000					2												2					2								2	2
4644	2	21006	10	GANVIECOMEY	2	1	3	1	30	0	1	3		20000				2												2					2								2	1	2	2	1	2	0
4637	2	21007	10	GANVIECOMEY	2	1	3	1	32	3	2	3				88	2	2												2					2								2	1	3	3	1	0	2
4643	2	21008	10	GANVIECOMEY	2	1	3	2	59	0	1	3	3500					2												2					2								2	1	5	2	1	2	0
4648	2	21009	10	GANVIECOMEY	2	1	3	2	60	0	1	3	4000					2												2					2								2	2
4656	2	21010	10	GANVIECOMEY	2	1	3	2	26	0	1	6	1000					2												2					2								2	2
4629	2	21011	10	GANVIECOMEY	2	1	3	1	48	0	1	3	10000					2												2					2								2	1	2	4	1	4	2
4654	2	21012	10	GANVIECOMEY	2	1	3	1	57	0	1	3	10000					1	1	18				3	99	99	99	99		99					2								99	1	1	5	1	2	1
4639	2	21013	10	GANVIECOMEY	2	1	3	1	35	0	1	3		60000				2												2					2								2	1	3	4	1	0	0
4650	2	21014	10	GANVIECOMEY	2	1	3	2	53	0	1	3	2000					2												2	3				2								2	1	3	1	1	0	4
4632	2	21015	10	GANVIECOMEY	2	1	3	2	50	0	1	3	3000					2												2					2								2	1	3	1	1	0	0
4659	2	21016	10	GANVIECOMEY	2	1	3	2	50	0	1	3				88	1	2												2					2								2	1	3	3	1	0	0
4649	2	21017	10	GANVIECOMEY	2	1	3	2	40	0	1	3	2000					2												2					2								2	1	3	1	1	0	1
4642	2	21018	10	GANVIECOMEY	2	1	3	1	35	0	1	3	55000					2												2					2								2	2
4641	2	21019	10	GANVIECOMEY	2	1	3	1	28	10	4	3		20000				2												2					2								2	1	3	4	1	2	0
4651	2	21020	10	GANVIECOMEY	1	1	3	1	60	0	1	8	1000					2												2					2								2	1	3	2	1	0	0
4652	2	21021	10	GANVIECOMEY	2	1	3	1	50	2	2	3	2000					2												2					2								2	1	2	9	1	8	6
4658	2	21022	10	GANVIECOMEY	2	1	3	1	56	1	2	3	2000					2												2					2								2	1	5	4	1	0	0
4653	2	21023	10	GANVIECOMEY	2	1	3	2	38	0	1	3	25000					2												2					2								2	1	3	3	2
4655	2	21024	10	GANVIECOMEY	2	1	3	2	32	0	1	3	5000					2												2					2								2	1	5	2	1	0	0
4628	2	21025	10	GANVIECOMEY	2	1	3	1	47	1	2	3				88	1	2												2					2								2	1	3	2	1	2	2
4626	2	21026	10	GANVIECOMEY	2	1	3	1	34	0	1	3	6000					2												2					2								2	1	3	3	1	0	0
4645	2	21027	10	GANVIECOMEY	2	1	99	2	50	0	1	6				88	1	2												2					2								2	1	2	4	1	4	4
4636	2	21028	10	GANVIECOMEY	2	1	3	2	25	0	1	3				88	1	2												2					2								2	2
4635	2	21029	10	GANVIECOMEY	2	1	3	2	50	0	1	3	14000					2												2					2								2	1	3	5	1	1	0
4640	2	21030	10	GANVIECOMEY	2	1	3	2	50	5	2	3	30000					2												2					2								2	1	5	1	1	0	0
4627	2	21031	10	GANVIECOMEY	2	1	3	2	30	0	1	3	10000					2												2					2								2	1	1	1	1	1	1
4630	2	21032	10	GANVIECOMEY	2	1	3	1	50	2	2	3		30000				2												2					2								2	1	3	5	1	2	0
4657	2	21033	10	GANVIECOMEY	2	1	3	1	35	0	1	3				88	1	2												2					2								2	1	2	7	1	7	3
4647	2	21034	10	GANVIECOMEY	2	1	3	1	60	0	2	2		30000				2												1	55				2								2	1	1	11	1	7	14
4681	2	21035	10	GBEGODO	2	1	3	1	45	2	2	3				88	1	2												2					2								2	2
4701	2	21036	10	GBEGODO	2	1	3	1	35	99	1	3	5000					2												2					2								2	1	3	3	1	3	0
4676	2	21037	10	GBEGODO	2	1	3	1	47	99	2	3	2500					2												2					2								2	1	3	3	1	2	1
4673	2	21038	10	GBEGODO	2	1	3	1	48	0	1	3	5000					2												2					2								2	1	5	4	1	2	4
4680	2	21039	10	GBEGODO	2	1	3	1	50	0	1	3	10000					2												2					2								2	1	4	2	2
4685	2	21040	10	GBEGODO	2	1	3	1	35	0	1	3	5000					2												2					2								2	1	2	2	1	2	2
4664	2	21041	10	GBEGODO	2	1	3	1	27	0	1	3	4000					2												2					2								2	1	2	2	2
4684	2	21042	10	GBEGODO	2	1	3	1	38	3	2	3	5000					2												2					2								2	1	2	2	1	2	2
4662	2	21043	10	GBEGODO	2	1	3	1	30	0	1	3	4000					2												2					2								2	1	5	4	2
4698	2	21044	10	GBEGODO	2	1	3	1	41	0	1	3	5000					2												2					2								2	2
4703	2	21045	10	GBEGODO	2	1	3	1	36	0	1	3	4000					2												2					2								2	1	3	2	1	0	2
4679	2	21046	10	GBEGODO	2	1	3	1	50	0	1	3				88	1	2												2					2								2	1	3	4	1	0	2
4683	2	21047	10	GBEGODO	2	1	3	1	45	0	1	3	10000					2												2					2								2	1	5	2	2
4700	2	21048	10	GBEGODO	2	1	3	1	45	0	1	3	5000					2												2					2								2	1	3	2	1	0	2
4678	2	21049	10	GBEGODO	2	1	3	1	28	13	4	3	12500					2												2					2								2	1	5	4	1	2	0
4697	2	21050	10	GBEGODO	2	1	3	2	50	0	1	3	3000					2												2					2								2	1	3	2	2
4682	2	21051	10	GBEGODO	2	1	3	1	32	0	1	3	3500					2												2					2								2	1	5	2	1	2	0
4694	2	21052	10	GBEGODO	2	1	3	2	30	0	1	3	4000					2												2					2								2	1	3	1	1	0	0
4704	2	21053	10	GBEGODO	2	1	3	2	25	6	2	3	3000					2												2					2								2	1	2	2	1	2	2
4705	2	21054	10	GBEGODO	2	1	1	2	25	6	3	3	500					2												2					2								2	1	3	2	1	0	0
4666	2	21055	10	GBEGODO	2	1	3	2	25	0	1	3	4000					2												2					2								2	1	5	1	2
4688	2	21056	10	GBEGODO	2	1	3	2	40	0	1	3	4000					2												2					2								2	1	3	3	1	0	0
4671	2	21058	10	GBEGODO	2	1	3	2	42	0	1	3	3000					2												2					2								2	1	4	4	2
4668	2	21059	10	GBEGODO	2	1	3	2	45	0	1	3	5000					2												2					2								2	1	2	3	1	2	2
4706	2	21060	10	GBEGODO	2	1	3	2	35	0	1	3		20000				2												2					2								2	1	3	4	1	0	0
4692	2	21061	10	GBEGODO	2	1	3	2	50	0	1	3	5000					2												2					2								2	1	4	2	1	0	0
4672	2	21062	10	GBEGODO	2	1	1	1	40	10	4	3	5000					2												2					2								2	1	3	3	1	0	0
4690	2	21063	10	GBEGODO	2	1	3	2	40	0	1	3		6000				2												2					2								2	1	5	1	2
4695	2	21064	10	GBEGODO	2	1	1	1	36	10	4	3	2500					2												2					2								2	1	5	4	2
4691	2	21065	10	GBEGODO	2	1	3	1	26	0	1	3	3500					2												2					2								2	1	2	5	1	5	5
4665	2	21066	10	GBEGODO	2	1	3	1	35	0	1	3				88	1	2												2					2								2	1	4	2	1	0	2
4661	2	21067	10	GBEGODO	2	1	3	1	27	0	1	3	3000					2												2					2								2	1	2	3	1	2	3
4699	2	21068	10	GBEGODO	2	1	3	2	35	0	1	3				88	1	2												2					2								2	1	3	2	1	0	2
4696	2	21070	10	GBEGODO	2	1	1	1	26	12	4	1		33000				2												2					2								2	1	2	2	2
4660	2	21071	10	GBEGODO	2	1	3	2	35	0	1	3	3500					2												2					2								2	1	5	2	2
4689	2	21072	10	GBEGODO	2	1	3	1	37	10	4	1		50000				2												2					2								2	2
4693	2	21073	10	GBEGODO	2	1	3	2	32	99	1	3	1000					2												2					2								2	1	5	2	2
4677	2	21074	10	GBEGODO	2	1	3	2	32	0	1	3				88	1	2												2					2								2	2
4663	2	21075	10	GBEGODO	2	1	3	2	30	0	1	3	2000					2												2					2								2	1	3	2	2
4667	2	21076	10	GBEGODO	2	1	3	2	38	0	1	3	5000					2												2					2								2	1	3	2	1	2	0
4702	2	21077	10	GBEGODO	2	1	3	2	32	1	2	3				88	1	2												2					2								2	1	3	1	1	0	0
4674	2	21078	10	GBEGODO	2	1	3	2	29	0	1	3	2000					2												2					2								2	1	5	2	2
4670	2	21079	10	GBEGODO	2	1	3	2	35	0	1	3	5000					2												2					2								2	1	3	2	1	0	0
4687	2	21080	10	GBEGODO	2	1	3	2	35	2	2	3	4000					2												2					2								2	1	4	1	1	0	0
4686	2	21081	10	GBEGODO	2	1	3	2	35	0	1	3	5000					2												2					2								2	1	5	1	1	0	0
4609	2	21082	10	GBESSOU	2	1	1	1	28	10	4	5				88	1	2												2					2								2	1	5	3	2
4624	2	21083	10	GBESSOU	2	1	3	1	52	3	2	3				88	2	2												2					2								2	1	5	2	1	0	2
4608	2	21084	10	GBESSOU	2	1	3	1	58	3	2	3				88	4	2												1	46				2								2	1	1	14	1	3	13
4605	2	21085	10	GBESSOU	2	1	3	1	32	0	1	3				88	1	2												2					2								2	1	3	4	1	4	4
4610	2	21085	10	GBESSOU	2	1	3	2	60	0	1	3				88	77	2												2					2								2	1	3	3	1	0	3
4611	2	21087	10	GBESSOU	2	1	3	1	32	1	2	3	5000					2												2					2								2	2
4612	2	21088	10	GBESSOU	2	1	3	2	38	0	1	3				88	2	2												2					2								2	2
4614	2	21089	10	GBESSOU	2	1	3	1	48	2	2	3	5000					2												2					2								2	1	5	1	2
4594	2	21090	10	GBESSOU	2	1	3	2	60	0	1	3				88	1	2												2					2								2	1	3	4	2
4613	2	21091	10	GBESSOU	2	1	3	1	42	0	1	3		40000				2												2					2								2	1	1	5	1	5	5
4619	2	21092	10	GBESSOU	2	1	3	1	30	11	4	5				88	5	2												2					2								2	1	5	2	1	2	0
4604	2	21093	10	GBESSOU	2	1	1	1	40	9	3	3				88	1	2												2					2								2	2
4622	2	21094	10	GBESSOU	2	1	3	2	38	0	1	2	500					2												2					2								2	1	3	2	2
4598	2	21095	10	GBESSOU	2	1	3	1	60	4	2	3				88	1	2												2					2								2	2
4601	2	21096	10	GBESSOU	2	1	3	2	57	0	1	3	2000					2												2					2								2	1	5	2	1	0	0
4617	2	21097	10	GBESSOU	2	1	3	2	28	0	1	1	2500					2												2					2								2	1	3	2	1	0	0
4621	2	21098	10	GBESSOU	2	1	3	2	30	0	1	3	2500					2												2					2								2	1	3	2	2
4618	2	21099	10	GBESSOU	2	1	3	1	45	0	1	3	5000					2												2					2								2	1	3	3	1	0	0
4479	2	21101	11	ACLONME	2	1	3	2	62	0	1	3				88	1	2												2					2								2	2
4469	2	21102	11	ACLONME	2	1	1	1	59	13	5	7				88	88	2												2					2								2	1	4	1	1	0	0
4480	2	21103	11	ACLONME	2	1	1	1	55	6	3	7				88	1	2												2					2								2	2
4477	2	21104	11	ACLONME	2	1	3	1	47	0	1	3		80000				2												2					2								2	1	4	3	1	0	0
4633	2	21104	10	GANVIECOMEY	2	1	3	2	57	0	1	3	2000					2												2					2								2	1	3	5	1	1	1
4462	2	21105	11	ACLONME	2	1	3	1	25	6	2	2		30000				2												2					2								2	2
4468	2	21106	11	ACLONME	2	1	3	2	43	8	3	3				88	1	2												2					2								2	1	5	3	1	0	0
4461	2	21107	11	ACLONME	2	1	2	1	36	3	2	3	10000					2												2					2								2	1	1	7	1	5	3
4456	2	21108	11	ACLONME	2	1	3	1	37	3	2	3			100000			2												2					2								2	1	3	3	1	3	0
4473	2	21109	11	ACLONME	2	1	3	1	46	5	2	3			60000			1	1	29				2	0	0	0	0		2					2								2	1	3	5	1	0	0
4463	2	21111	11	ACLONME	2	1	3	2	25	4	3	3				88	1	2												2					2								2	1	4	5	1	0	0
4474	2	21112	11	ACLONME	2	1	3	2	27	6	2	3				88	1	2												2					2								2	1	4	2	2
4465	2	21113	11	ACLONME	2	1	3	2	30	0	1	3		15000				2												2					2								2	2
4455	2	21115	11	ACLONME	2	1	3	2	40	4	2	3				88	1	2												2					2								2	2
4467	2	21116	11	ACLONME	2	1	3	2	26	0	1	3		5000				2												2					2								2	2
4466	2	21117	11	ACLONME	2	1	3	1	60	0	1	3				99	1	2												2					2								1	1	3	3	1	0	0
4476	2	21118	11	ACLONME	2	1	3	2	35	0	1	3				88	1	2												2					2								2	1	4	2	1	0	2
4454	2	21119	11	ACLONME	2	1	3	2	27	0	1	6				88	1	2												2					2								2	1	2	3	1	3	2
4459	2	21120	11	ACLONME	2	2	2	1	30	0	1	3	2400					2												1	23				2								2	1	3	2	1	2	0
4475	2	21121	11	ACLONME	2	1	3	2	44	0	1	6				88	1	2												2					2								2	1	4	2	1	0	0
4478	2	21122	11	ACLONME	2	1	3	1	32	0	1	3	25000					2												2					2								2	1	4	2	1	0	0
4453	2	21123	11	ACLONME	2	1	3	1	27	4	1	3				88	1	1	1	22				10	0	0	0	0		2					2								2	1	3	8	1	10	0
4471	2	21124	11	ACLONME	2	1	3	1	54	0	1	3				88	1	2												2					2								2	1	2	2	1	2	0
4472	2	21125	11	ACLONME	2	1	3	1	25	3	1	3	30000					1	2											1	99	99	99	99	2								2	1	3	1	1	0	3
4460	2	21126	11	ACLONME	2	1	3	1	44	1	3	3				88	1	2												1	18				2								1	1	3	1	1	1	0
4452	2	21127	11	ACLONME	2	1	3	1	50	0	1	6				88	1	1	1	35				0	0	0	2	0		1	35				1	1	1	99	99	99	99		1	1	2	3	1	3	0
4493	2	21128	11	ACLONME	2	1	1	1	43	10	4	3		75000				2												2					2								2	2
4482	2	21130	11	ACLONME	2	1	3	2	58	6	3	7	666666					2												2					2								2	2
4486	2	21131	11	ACLONME	2	1	3	2	62	9	3	7		55000				1	2											2					2								2	2
4501	2	21132	11	ACLONME	2	1	3	1	45	0	1	3				88	1	2												2					2								2	2
4483	2	21133	11	ACLONME	2	1	3	2	30	0	1	6				88	1	2												2					2								2	2
4492	2	21134	11	ACLONME	2	1	3	1	62	12	4	3				88	1	2												1	40				2								2	1	3	2	1	0	2
4488	2	21135	11	ACLONME	2	1	3	2	56	7	3	7		2				2												2					2								2	2
4484	2	21136	11	ACLONME	2	1	3	2	55	6	3	3		35000				2												2					2								2	1	4	3	1	0	0
4489	2	21137	11	ACLONME	2	1	3	1	58	0	1	3				88	1	2												2					2								2	1	1	2	1	2	2
4485	2	21138	11	ACLONME	2	1	1	1	47	13	5	1		120000				2												2					2								2	2
4500	2	21139	11	ACLONME	2	1	3	1	59	0	1	3				88	1	2												2					2								2	2
4496	2	21140	11	ACLONME	2	1	3	2	32	3	2	3				88	1	2												2					2								2	2
4487	2	21141	11	ACLONME	2	1	3	1	29	6	3	3		30000				2												2					2								2	1	4	2	1	0	0
4491	2	21142	11	ACLONME	2	1	1	1	27	0	1	3		5000				2												2					2								2	1	4	2	1	0	0
4502	2	21143	11	ACLONME	2	1	3	1	55	11	4	3				88	2	2												2					2								2	2
4497	2	21144	11	ACLONME	2	1	3	2	58	0	1	3				88	1	2												2					2								2	1	3	2	2
4481	2	21145	11	ACLONME	2	1	3	2	58	0	1	3				88	1	2												2					2								2	2
4498	2	21146	11	ACLONME	2	1	3	1	28	6	3	3	8000					2												2					2								2	1	5	2	1	0	0
4503	2	21147	11	ACLONME	2	1	1	2	28	5	2	3		20000				2												2					2								2	2
4499	2	21148	11	ACLONME	2	1	3	2	64	8	3	3		35500				2												2					2								2	2
4494	2	21149	11	ACLONME	2	1	3	1	60	0	1	3		38000				2												2					2								2	2
4490	2	21152	11	ACLONME	2	1	3	2	32	0	1	3		28000				2												2					2								2	2
4521	2	21153	11	AKLISSA	2	1	3	2	49	0	1	3		38000				2												2					2								2	2
4519	2	21154	11	AKLISSA	2	1	3	2	33	8	3	3		40000				2												2					2								2	2
4509	2	21155	11	AKLISSA	2	1	3	1	44	0	1	3		42000				2												2					2								2	1	4	2	1	0	0
4504	2	21156	11	AKLISSA	2	1	3	1	25	8	3	3		28500				2												2					2								2	2
4514	2	21157	11	AKLISSA	2	1	3	1	38	0	1	3				88	1	1	1	23				5	0	0	0	0		1	23				2								2	1	3	5	1	0	5
4513	2	21158	11	AKLISSA	2	1	3	1	38	9	3	3				88	1	2												2					2								2	1	3	5	1	5	0
4523	2	21159	11	AKLISSA	2	1	3	1	37	3	2	8				88	2	1	1	19				6	0	0	0	0		2					2								2	1	4	8	1	0	0
4515	2	21160	11	AKLISSA	2	1	3	2	46	0	1	3				88	1	2												2					2								2	1	3	2	1	2	0
4516	2	21161	11	AKLISSA	2	1	3	1	34	6	2	8				88	1	1	1	21				8	0	0	2	0		1	99	99	99	99	2								2	1	1	3	1	3	3
4518	2	21162	11	AKLISSA	2	1	3	2	35	0	1	3		22000				2												2					2								2	2
4510	2	21163	11	AKLISSA	2	1	3	2	38	0	1	3		20000				2												2					2								2	2
4505	2	21164	11	AKLISSA	2	1	3	2	64	0	1	6		15000				2												2					2								2	1	5	2	1	0	0
4506	2	21165	11	AKLISSA	2	1	3	2	45	8	2	3		45000				2												2					2								2	2
4520	2	21166	11	AKLISSA	2	1	3	2	55	0	1	3		20000				2												2					2								2	1	4	2	1	0	0
4507	2	21167	11	AKLISSA	2	1	3	2	40	0	1	3		18000				2												2					2								2	2
4511	2	21168	11	AKLISSA	2	1	3	2	44	0	1	3		25000				2												2					2								2	1	5	1	1	0	0
4525	2	21169	11	AKLISSA	2	1	3	2	55	0	1	4				88	1	2												2					2								2	2
4512	2	21170	11	AKLISSA	2	1	3	2	32	6	2	4				88	1	2												2					2								2	1	4	5	2
4508	2	21171	11	AKLISSA	2	1	3	1	48	10	3	3				88	1	2												2					2								2	1	3	3	1	0	1
4517	2	21172	11	AKLISSA	2	1	3	2	38	6	2	6				88	1	2												2					2								2	1	3	1	1	0	0
4522	2	21173	11	AKLISSA	2	1	3	2	61	0	1	9				88	1	2												2					2								2	2
4524	2	21174	11	AKLISSA	2	1	3	2	37	3	2	3		15000				2												2					2								2	1	4	3	2
4438	2	21175	11	SOMME	2	1	3	2	56	0	1	6		8000				2												2					2								2	2
4416	2	21176	11	SOMME	2	1	3	2	48	0	1	3		50000				2												2					2								2	2
4418	2	21177	11	SOMME	2	1	3	2	36	0	1	3		5000				2												2					2								2	2
4437	2	21178	11	SOMME	2	1	3	2	40	0	1	3		35000				1	2											2					2								2	1	3	3	1	0	0
4412	2	21179	11	SOMME	2	1	3	2	38	0	1	3		25000				2												2					2								2	2
4413	2	21180	11	SOMME	2	1	1	1	28	10	4	3		25000				2												2					2								2	2
4450	2	21181	11	SOMME	2	1	3	2	45	0	1	3				88	1	2												2					2								2	1	1	5	1	5	5
4444	2	21182	11	SOMME	2	1	3	2	38	0	1	3				88	1	2												2					2								2	2
4436	2	21183	11	SOMME	2	1	3	2	45	0	1	3		25000				1	2											2					2								2	1	4	3	1	0	0
4419	2	21184	11	SOMME	2	1	3	2	55	0	1	3		45000				2												2					2								2	2
4427	2	21185	11	SOMME	2	1	3	2	26	3	2	2				88	1	2												2					2								2	1	4	2	1	2	2
4433	2	21186	11	SOMME	2	1	3	1	26	5	2	3		15000				1	1	17				4	0	0	0	0		1	99	99	99	99	2								2	1	5	2	2
4423	2	21187	11	SOMME	2	1	3	2	58	0	1	3		25000				1	2											2					2								2	2
4417	2	21188	11	SOMME	2	1	1	1	64	0	1	3		28000				1	2											2					2								2	1	1	2	1	2	2
4449	2	21189	11	SOMME	2	1	1	1	27	10	4	1		65000				2												2					2								2	2
4420	2	21190	11	SOMME	2	1	3	1	39	0	1	3		20000				1	1	30				10	0	0	0	0		1	99	99	99	99	2								2	1	3	26	1	0	0
4446	2	21192	11	SOMME	2	1	3	1	56	0	1	3		35000				2												2					2								2	1	1	3	1	3	3
4415	2	21193	11	SOMME	2	1	3	1	27	0	1	3		8500				2												2					2								2	1	5	2	1	0	0
4421	2	21194	11	SOMME	2	1	3	2	60	0	1	3		8000				2												2					2								2	2
4414	2	21195	11	SOMME	2	1	3	2	62	0	1	6		10000				2												2					2								2	1	1	8	1	8	8
4435	2	21196	11	SOMME	2	1	3	2	48	0	1	3		5000				2												2					2								2	2
4431	2	21197	11	SOMME	2	1	3	2	58	0	1	3		25000				2												2					2								2	2
4422	2	21198	11	SOMME	2	1	3	2	40	0	1	3		25000				1	2											2					2								2	2
4448	2	21199	11	SOMME	2	1	3	1	38	0	1	3				88	1	2												2					2								2	1	1	5	1	3	3
4196	2	21201	12	anavie	2	1	3	1	53	0	1	3					3	2												2					2								2	1	3	5	1	5	5
4199	2	21202	12	anavie	2	1	3	2	59	0	1	3					1	2												2					2								2	2
4197	2	21203	12	anavie	2	1	3	1	39	0	1	3				2		2												2					2								2	1	5	1	1	1	0
4198	2	21204	12	anavie	2	2	3	2	50	0	1	3					2	2												2					2								2	1	5	1	1	0	0
4193	2	21205	12	anavie	2	1	3	2	42	0	1	3					1	2												2					2								2	1	4	1	1	0	0
4191	2	21206	12	anavie	2	1	3	2	30	0	1	3					2	2												2					2								2	2
4194	2	21207	12	anavie	2	1	3	2	45	0	1	3					1	2												2					2								2	1	4	2	2
4192	2	21208	12	anavie	2	1	3	1	46	10	3	3					1	2												2					2								2	1	4	2	1	2	0
4195	2	21209	12	anavie	2	1	3	1	41	10	4	3					2	2												2					2								2	1	4	2	2
4176	2	21210	12	yevi	2	1	3	2	30	0	1	3					1	2												2					2								2	1	5	2	2
4201	2	21210	12	anavie	2	1	3	2	32	0	1	3					1	2												2					2								2	2
4175	2	21211	12	yevi	2	2	3	2	62	0	1	3					1	2												2					2								2	1	4	3	1	0	0
4202	2	21211	12	anavie	2	1	3	2	28	0	1	3					1	2												2					2								2	2
4200	2	21212	12	anavie	2	1	3	2	63	0	1	3					1	2												2					2								2	2
4224	2	21213	12	glegbodji	2	2	3	1	50	0	1	3					1	2												1	30				2								2	1	4	3	1	0	3
4220	2	21214	12	glegbodji	2	1	3	1	61	0	1	3					1	2												1	77	20			2								2	1	3	5	1	2	0
4226	2	21215	12	glegbodji	2	1	3	2	45	0	1	3					1	2												2					2								2	1	4	3	2
4223	2	21216	12	glegbodji	2	1	3	1	51	0	1	3					2	2												2					2								2	2
4225	2	21217	12	glegbodji	2	1	3	2	59	0	1	3					1	2												2					2								2	1	4	1	2
4206	2	21218	12	glegbodji	2	1	3	1	38	2	2	3					1	2												2					2								2	2
4203	2	21219	12	glegbodji	2	1	3	2	38	0	1	3					2	2												2					2								2	1	5	1	2
4210	2	21220	12	glegbodji	2	1	3	2	45	0	1	3					1	2												2					2								2	1	5	3	2
4213	2	21221	12	glegbodji	2	2	3	2	35	0	1	3					1	2												2					2								2	1	5	2	2
4212	2	21222	12	glegbodji	2	1	1	1	43	0	2	3					1	2												2					2								2	1	5	77	2
4207	2	21223	12	glegbodji	2	1	3	1	45	0	1	3					1	2												1	38				2								2	1	2	7	1	4	5
4221	2	21224	12	glegbodji	2	1	3	1	50	0	1	3					1	2												2					2								2	1	4	1	1	4	0
4205	2	21225	12	glegbodji	2	1	3	1	62	0	1	3					1	2												1	50				2								2	1	4	1	2
4227	2	21226	12	glegbodji	2	1	3	1	32	3	2	3				88	77	2												2					2								2	1	2	5	1	5	4
4217	2	21228	12	glegbodji	2	1	3	1	37	9	3	2					1	2												2					2								2	2
4204	2	21229	12	glegbodji	2	2	3	2	48	0	1	3					1	2												2					2								2	1	5	3	2
4211	2	21230	12	glegbodji	2	1	3	1	25	0	1	3					1	2												2					2								2	2
4222	2	21231	12	glegbodji	2	2	3	2	60	0	1	6					1	2												1	45				2								2	1	2	2	1	0	0
4215	2	21232	12	glegbodji	2	1	3	2	50	0	1	3					1	2												2					2								2	2
4209	2	21233	12	glegbodji	2	2	3	2	28	4	2	3					1	2												2					2								2	2
4216	2	21234	12	glegbodji	2	1	3	2	42	0	1	3					1	2												2					2								2	1	3	1	1	1	1
4218	2	21235	12	glegbodji	2	1	3	2	34	0	1	3					1	2												2					2								2	2
4219	2	21236	12	glegbodji	2	1	3	2	54	0	1	3					1	2												2					2								2	2
4208	2	21237	12	glegbodji	2	1	3	2	30	0	1	3					1	2												2					2								2	2
4159	2	21238	12	houeze	2	1	3	2	40	0	1	3				88	77	2												2					2								2	1	1	3	1	3	3
4158	2	21239	12	houeze	2	2	3	2	28	2	2	3				88	77	2												2					2								2	1	5	1	1	0	0
4166	2	21240	12	houeze	2	1	3	2	64	3	2	3				88	77	2												2					2								2	1	3	3	1	0	0
4171	2	21241	12	houeze	2	2	3	1	45	10	4	3					2	1	1	30				1	0	0	0	0		1	77	77	77	77	2								2	1	1	5	1	5	5
4160	2	21242	12	houeze	2	2	3	2	63	0	1	3				88	77	2												2					2								2	2
4161	2	21243	12	houeze	2	2	3	2	50	0	1	3				88	99	2												2					2								2	1	5	77	2
4167	2	21244	12	houeze	2	2	3	1	47	0	1	3					2	2												2					2								2	1	2	3	1	0	0
4164	2	21245	12	houeze	2	1	3	2	26	5	2	3				88	77	2												2					2								2	1	4	2	2
4157	2	21246	12	houeze	2	1	3	1	45	0	1	3				88	77	2												2					2								2	2
4173	2	21247	12	houeze	2	1	3	1	64	0	1	3					1	2												2					2								2	1	5	2	2
4168	2	21248	12	houeze	2	1	3	2	63	0	1	3					1	2												2					2								2	2
4174	2	21249	12	houeze	2	1	3	2	50	0	1	3					1	2												2					2								2	1	5	3	2
4172	2	21250	12	houeze	2	1	3	2	37	0	1	3					1	2												2					2								2	2
4794	2	21251	12	TANGBO AGA	2	1	3	2	33	0	1	3				88	1	2												2					2								2	1	4	3	2
4163	2	21252	12	houeze	2	1	3	2	64	0	1	3				88	77	2												2					2								2	1	4	3	1	2	3
4162	2	21253	12	houeze	2	1	3	1	30	0	1	3				88	77	2												2					2								2	1	3	5	1	2	0
4165	2	21254	12	houeze	2	1	3	1	27	0	1	3				88	77	2												2					2								2	1	4	5	1	3	2
4169	2	21255	12	houeze	2	1	3	2	45	0	1	3					1	2												2					2								2	1	5	2	2
4170	2	21256	12	houeze	2	1	1	1	50	12	4	3					2	2												2					2								2	1	3	5	1	3	2
4762	2	21257	12	TANGBO AGA	2	2	3	2	36	0	1	3			200000			2												2					2								2	1	5	1	1	0	0
4767	2	21258	12	TANGBO AGA	2	1	3	2	48	0	1	3				88	1	2												2					2								2	1	4	4	2
4769	2	21259	12	TANGBO AGA	2	1	3	2	32	0	1	3				88	1	2												2					2								2	2
4780	2	21260	12	TANGBO AGA	2	1	3	1	63	0	1	3				88	1	2												1	49				2								2	2
4759	2	21261	12	TANGBO AGA	2	1	3	1	45	0	1	3				88	1	1	1	17				3	99	99	99	99		1	99	99	99	99	2								2	1	3	3	1	2	5
4755	2	21262	12	TANGBO AGA	2	1	3	2	37	0	1	3				88	1	2												2					2								2	1	4	2	1	1	0
4799	2	21263	12	TANGBO AGA	2	1	3	2	35	0	1	3				88	1	2												2					2								2	1	5	3	2
4781	2	21264	12	TANGBO AGA	2	1	3	2	37	0	1	3				88	88	2												2					2								2	1	5	3	2
4782	2	21265	12	TANGBO AGA	2	1	3	2	40	0	1	3	20000					2												2					2								2	2
4783	2	21266	12	TANGBO AGA	2	1	3	2	44	0	1	3				88	1	2												2					2								2	2
4768	2	21268	12	TANGBO AGA	2	1	3	1	33	0	1	3				88	1	2												2					2								2	1	5	3	2
4779	2	21269	12	TANGBO AGA	2	1	3	2	27	0	1	3	8000					2												2					2								2	2
4772	2	21270	12	TANGBO AGA	2	1	3	1	64	0	1	3				88	1	1	1	30				3	99	99	99	99		1	99	99	99	99	2								2	1	2	6	1	6	5
4763	2	21271	12	TANGBO AGA	2	1	3	1	28	0	1	3				88	1	2												2					2								2	1	3	13	1	8	0
4795	2	21272	12	TANGBO AGA	2	1	3	2	63	0	1	6				88	1	2												1	50				2								2	2
4766	2	21273	12	TANGBO AGA	2	1	3	1	35	3	2	3				88	1	2												2					2								2	2
4771	2	21274	12	TANGBO AGA	2	1	3	2	47	0	1	2				88	1	2												2					2								2	1	3	2	2
4800	2	21275	12	TANGBO AGA	2	1	3	2	40	0	1	3				88	1	2												2					2								2	1	3	3	2
4770	2	21276	12	TANGBO AGA	2	1	3	2	45	0	1	3				88	1	2												2					2								2	1	3	1	1	1	0
4760	2	21278	12	TANGBO AGA	2	2	3	1	59	4	2	3		20000				2												1	56				2								2	1	2	1	1	0	0
4786	2	21279	12	TANGBO AGA	2	2	3	1	47	10	4	3		10000				2												2					2								2	1	4	5	1	0	0
4776	2	21280	12	TANGBO AGA	2	2	3	1	30	0	1	3	3000					2												2					2								2	1	3	7	1	7	0
4773	2	21281	12	TANGBO AGA	2	2	3	1	28	0	1	3	4000					2												2					2								2	1	3	6	1	6	5
4777	2	21282	12	TANGBO AGA	2	2	3	1	28	0	1	3			300000			2												1	15				2								2	1	2	5	1	2	0
4754	2	21283	12	TANGBO AGA	2	1	3	1	52	0	1	3			200000			2												2					2								2	1	1	5	1	5	5
4797	2	21284	12	TANGBO AGA	2	1	3	2	60	0	1	3				88	1	2												2					2								2	1	5	2	2
4758	2	21285	12	TANGBO AGA	2	1	3	2	32	12	4	1	10000					2												2					2								2	1	4	3	1	0	0
4785	2	21286	12	TANGBO AGA	2	2	3	2	60	0	1	6				88	1	2												2					2								2	2
4185	2	21287	12	yevi	2	1	3	2	40	8	3	3					1	2												2					2								2	1	4	3	1	3	0
4801	2	21288	12	TANGBO AGA	2	1	3	2	44	9	3	1		38000				2												2					2								2	1	4	6	2
4761	2	21289	12	TANGBO AGA	2	1	3	1	32	9	3	2		12000				2												2					2								2	2
4784	2	21290	12	TANGBO AGA	2	1	3	2	49	0	1	3				88	1	2												2					2								2	2
4775	2	21291	12	TANGBO AGA	2	2	3	1	58	0	1	3				88	1	2												2					2								2	1	2	3	1	0	0
4765	2	21292	12	TANGBO AGA	2	2	3	1	62	0	1	3				88	1	2												2					2								2	1	1	2	1	2	2
4778	2	21293	12	TANGBO AGA	2	1	3	1	54	10	4	1		40000				2												2					2								2	2
4756	2	21294	12	TANGBO AGA	2	1	3	2	38	5	2	3	20000					2												2					2								2	1	4	6	2
4798	2	21295	12	TANGBO AGA	2	1	3	1	41	11	4	2		10000				2												2					2								2	1	1	1	1	1	2
4757	2	21296	12	TANGBO AGA	2	2	3	2	38	3	2	3	1500					2												2					2								2	1	5	1	1	0	0
4796	2	21297	12	TANGBO AGA	2	2	3	2	25	0	1	6	1000					2												2					2								2	1	5	1	2
4764	2	21298	12	TANGBO AGA	2	2	3	2	30	0	1	3	2000					2												2					2								2	1	2	2	1	0	0
4774	2	21299	12	TANGBO AGA	2	1	3	1	44	10	4	3				88	4	2												2					2								2	1	4	4	1	3	0
1987	3	31301	13	OUNET A	2	1	1	1	58	6	3	3	3000					2												2					2								1	1	3	10	1	10	0
1979	3	31302	13	OUNET A	2	1	3	1	42	0	1	3	6000					2												2					1	1	0	5	0	0	0		2	1	3	3	1	3	0
1981	3	31303	13	OUNET A	2	1	3	1	63	0	1	3	4000					2												2					1	1	5	0	0	0	0		1	1	1	14	1	14	14
1982	3	31304	13	OUNET A	2	1	3	1	31	5	2	3		35000				1	1	28				2	0	0	0	0		99					1	1	0	10	0	0	0		1	1	1	10	1	10	10
1962	3	31305	13	OUNET A	2	1	3	1	35	0	1	3	10000					2												2					1	1	0	0	0	0	0		99	1	1	20	1	20	20
1983	3	31306	13	OUNET A	2	1	3	1	26	0	1	3						2												2					2								2	2
1964	3	31307	13	OUNET A	2	1	3	1	42	0	1	3	10000					1	2											2					2								2	1	1	2	1	2	2
1970	3	31308	13	OUNET A	2	1	3	2	55	0	1	3	1000					2												2					2								2	2
3701	3	31308	13	SENNOU PEULH	2	1	3	1	27	0	1	3	4000					2												2					2								2	2
1984	3	31309	13	OUNET A	2	1	3	2	27	0	1	3				88	1	2												2					2								2	2
1963	3	31310	13	OUNET A	2	1	3	1	25	0	1	3	3500					1	1	10				10	0	0	0	0		2					2								2	1	1	10	1	10	10
1971	3	31311	13	OUNET A	2	1	1	1	30	1	2	3	25000					2												1	29				2								2	1	5	3	1	2	2
1976	3	31312	13	OUNET A	2	1	3	1	54	0	1	3	7000					1	1	77	9			0	0	10	0	0		99					2								2	1	1	3	1	3	3
1986	3	31314	13	OUNET A	2	1	1	2	52	4	3	3			100000			2												2					2								2	2
1969	3	31315	13	OUNET A	2	1	3	2	30	0	1	3				88	1	2												2					2								2	2
1974	3	31316	13	OUNET A	2	1	3	2	60	0	1	3						1	1	20				10	0	0	0	0		99					1	1	3	0	0	0	0		99	1	2	2	1	2	0
1965	3	31317	13	OUNET A	2	1	1	1	34	10	4	3			500000			2												2					2								2	1	5	3	1	2	0
1990	3	31318	13	OUNET A	2	1	3	1	45	0	1	3	5900					1	1	16				10	0	0	0	0		99					2								2	1	1	10	1	10	10
1968	3	31319	13	OUNET A	2	1	3	2	64	0	1	3	3000					2												2					1	1	5	0	0	0	0		2	2
3715	3	31319	13	SENNOU PEULH	2	1	3	1	60	0	1	3	1500					2												2					2								2	2
1977	3	31320	13	OUNET A	2	1	3	1	31	0	1	2	7500					2												2					2								2	1	3	2	2
1985	3	31321	13	OUNET A	2	1	3	2	38	0	1	3	1000					2												2					2								2	2
1975	3	31322	13	OUNET A	2	1	3	1	38	5	2	3			500000			2												1	36				2								2	1
1972	3	31323	13	OUNET A	2	1	3	1	32	2	2	3	70000					1	1	29				10	0	0	0	0		99					2								2	1	2	3	1	3	3
1978	3	31324	13	OUNET A	2	1	3	2	38	0	1	3				88	1	2												2					2								2	2
1967	3	31325	13	OUNET A	2	1	3	2	25	0	1	3	10000					2												2					2								2	2
1973	3	31326	13	OUNET A	2	1	3	2	40	0	1	3	3500					2												2					2								2	2
1988	3	31327	13	OUNET A	2	1	3	2	57	0	1	3				88	1	2												2					2								2	2
1980	3	31328	13	OUNET A	2	1	3	2	35	0	1	3				88	1	2												2					2								2	2
1991	3	31329	13	OUNET A	2	1	3	1	30	0	1	3				88	1	2												1	77			77	1	1	0	4	0	0	0		2	1	2	3	1	3	3
1989	3	31330	13	OUNET A	2	1	3	2	45	0	1	3	15000					2												2					2								2	2
3679	3	31331	13	OUNET B	2	1	3	1	63	0	1	3				88	2	2												2					2								2	2
3675	3	31332	13	OUNET B	2	1	1	2	28	10	4	1		55000				2												2					2								2	1	4	2	1	0	0
3678	3	31333	13	OUNET B	2	1	1	2	43	10	4	1		42000				2												2					2								2	1	5	3	2
3664	3	31334	13	OUNET B	2	1	1	1	58	6	2	3			100000			2												2					2								2	2
3665	3	31335	13	OUNET B	2	1	3	1	35	0	1	3	7000					2												2					2								2	2
3680	3	31336	13	OUNET B	2	1	1	1	25	11	4	3		77000				2												2					2								2	1	5	7	2
3694	3	31337	13	OUNET B	2	1	3	1	55	0	1	3	20000					2												2					1	1	0	4	0	0	0		2	1	4	3	2
3663	3	31338	13	OUNET B	2	1	3	2	45	0	1	3	20000					1	2											2					2								2	2
3683	3	31339	13	OUNET B	2	1	1	1	42	12	4	3		32000				2												2					1	2							2	1	4	8	1	0	0
3662	3	31340	13	OUNET B	2	1	3	1	45	0	1	3			100000			2												2					2								2	2
3660	3	31341	13	OUNET B	2	1	3	2	55	0	1	3	5000					2												2					1	1	4	0	0	0	0		99	2
3684	3	31342	13	OUNET B	2	1	3	1	45	3	2	3	8000					2												2					2								2	1	2	5	1	5	5
3671	3	31343	13	OUNET B	2	1	3	1	28	9	3	1		40000				2												2					2								2	1	3	5	1	5	5
3691	3	31344	13	OUNET B	2	1	3	1	25	0	1	3				88	2	2												2					2								2	2
3666	3	31345	13	OUNET B	2	1	3	2	60	0	1	6				88	2	2												2					2								2	2
3690	3	31346	13	OUNET B	2	1	3	2	60	0	1	3	2000					2												2					2								2	2
3677	3	31347	13	OUNET B	2	1	3	2	64	0	1	6				88	1	2												2					2								2	2
3695	3	31348	13	OUNET B	2	1	1	1	28	9	3	3	10000					1	1	15				5	0	0	0	0		99					2								2	2
3661	3	31349	13	OUNET B	2	1	3	1	30	0	1	3	5000					1	1	20				5	5	0	0	0		1	20				2								2	1	3	2	1	2	0
3696	3	31350	13	OUNET B	2	1	3	1	30	3	2	3	50000					2												2					2								2	1	3	3	1	0	3
3667	3	31351	13	OUNET B	2	1	3	2	56	0	1	3				88	1	2												2					2								2	1	4	2	1	0	0
3672	3	31352	13	OUNET B	2	1	3	2	64	0	1	6				88	88	2												2					2								2	2
3692	3	31353	13	OUNET B	2	1	3	2	45	0	1	6	7000					2												2					2								2	2
3676	3	31354	13	OUNET B	2	1	3	1	55	0	1	3			500000			2												2					2								2	1	2	1	1	1	1
3689	3	31355	13	OUNET B	2	1	1	2	55	1	3	3			300000			2												2					2								2	2
3688	3	31356	13	OUNET B	2	1	3	2	50	7	3	3			500000			2												2					2								2	1	5	1	2
3673	3	31358	13	OUNET B	2	1	1	1	33	14	5	1		55000				2												2					2								2	1	5	2	1	2	0
3687	3	31359	13	OUNET B	2	1	3	2	55	0	1	3				88	1	1	1	77	17									1					1		0	2	0	0	0		1	1	5	2	2
3681	3	31360	13	OUNET B	2	1	3	2	55	0	1	3				88	1	2												2					2								2	2
3682	3	31361	13	OUNET B	2	1	3	2	64	0	1	3				88	1	2												2					2								2	2
3669	3	31362	13	OUNET B	2	1	3	2	39	0	1	3				88	1	2												2					2								2	1	4	1	1	0	0
3686	3	31363	13	OUNET B	2	1	3	2	62	0	1	3				88	1	2												2					2								2	2
3674	3	31364	13	OUNET B	2	1	3	2	56	0	1	6				88	1	2												2					2								2	2
3685	3	31365	13	OUNET B	2	1	3	2	50	0	1	3				88	1	2												2					2								2	2
3668	3	31366	13	OUNET B	2	1	3	2	52		1	3				88	5	2												2					2								2	1	4	1	1	0	1
3670	3	31367	13	OUNET B	2	1	3	2	55	0	1	3		72000				2												2					2								2	2
3705	3	31368	13	SENNOU PEULH	2	1	3	2	25	0	1	3				88	1	2												2					2								2	2
3738	3	31369	13	SENNOU PEULH	2	1	3	2	40	0	1	6	3000					2												2					2								2	2
3700	3	31370	13	SENNOU PEULH	2	1	3	2	39	0	1	6				88	2	2												2					2								2	2
3729	3	31371	13	SENNOU PEULH	2	1	3	1	62	0	1	3	2800					2												2					2								2	2
3743	3	31372	13	SENNOU PEULH	2	1	3	1	25	0	1	3	1400					2												2					2								2	2
3713	3	31373	13	SENNOU PEULH	2	1	3	2	48	0	1	3				88	1	2												2					2								2	2
3731	3	31374	13	SENNOU PEULH	2	1	3	2	31	0	1	3				88	1	2												2					2								2	2
3718	3	31375	13	SENNOU PEULH	2	1	3	2	60	0	1	9				88	77	2												2					2								2	2
3726	3	31376	13	SENNOU PEULH	2	1	3	1	27	0	1	3				88	1	2												2					2								2	2
3732	3	31377	13	SENNOU PEULH	2	1	3	2	45	0	1	3				88	1	2												2					2								2	2
3734	3	31378	13	SENNOU PEULH	2	1	3	2	62	0	1	6				88	1	2												2					2								2	2
3727	3	31379	13	SENNOU PEULH	2	1	3	2	38	0	1	3				88	1	2												2					2								2	2
3709	3	31380	13	SENNOU PEULH	2	1	3	1	64	0	1	3	3000					2												2					2								2	2
3712	3	31381	13	SENNOU PEULH	2	1	3	1	39	0	1	3				88	1	2												2					2								2	2
3725	3	31382	13	SENNOU PEULH	2	1	3	2	25	0	1	3				88	1	2												2					2								2	2
3742	3	31383	13	SENNOU PEULH	2	1	3	2	30	0	1	6	1500					2												2					2								2	2
3699	3	31384	13	SENNOU PEULH	2	1	3	2	41	0	1	3				88	1	2												2					2								2	2
3711	3	31385	13	SENNOU PEULH	2	1	3	2	57	0	1	6				88	1	2												2					2								2	2
3708	3	31386	13	SENNOU PEULH	2	1	3	1	64	0	1	3	3300					2												2					2								2	2
3703	3	31387	13	SENNOU PEULH	2	1	3	2	40	0	1	3				88	2	2												2					2								2	2
3719	3	31390	13	SENNOU PEULH	1	1	3	2	64	0	1	6				88	2	2												2					2								2	2
3730	3	31391	13	SENNOU PEULH	2	1	3	1	40	0	1	3	2500					2												2					2								2	2
3740	3	31392	13	SENNOU PEULH	2	1	3	1	55	3	3	3	2					2												2					2								2	2
3735	3	31393	13	SENNOU PEULH	2	1	3	1	39	0	1	3	3500					2												2					2								2	2
3707	3	31394	13	SENNOU PEULH	2	1	3	2	35	0	1	3				88	1	2												2					2								2	2
3724	3	31395	13	SENNOU PEULH	2	1	3	1	55	0	1	3	5500					2												2					2								2	2
3741	3	31396	13	SENNOU PEULH	2	1	3	1	30	0	1	3	1500					1	1	10				12	0	0	0	0		2					2								2	2
3737	3	31397	13	SENNOU PEULH	2	1	3	2	48	0	1	3	2500					2												2					2								2	2
3728	3	31398	13	SENNOU PEULH	2	1	3	1	30	0	1	3	2500					2												2					2								2	2
3716	3	31399	13	SENNOU PEULH	2	1	3	1	29	0	1	3	2000					2												2					2								2	2
3820	3	31401	14	GAMAGOU	2	1	3	1	45	0	1	3		15000				1	1	18				10	0	0	0	0		2					2								2	2
3827	3	31402	14	GAMAGOU	2	1	3	1	56	0	1	3		30000				1	1	25				7	0	0	0	0		2					1	1	3	0	0	0	0		2	1	1	2	1	2	2
3824	3	31403	14	GAMAGOU	2	1	3	2	55	0	1	3	3000					2												2					2								2	2
3812	3	31404	14	GAMAGOU	2	1	3	1	63	0	1	3					77	2												2					2								2	2
3814	3	31406	14	GAMAGOU	2	1	3	1	34	6	2	3					3	2												2					2								2	2
3815	3	31407	14	GAMAGOU	2	1	3	1	53	0	1	3	15000					2												2					2								2	1	3	4	1	0	0
3810	3	31408	14	GAMAGOU	2	1	3	1	41	0	1	3						2												2					1	1	0	0	4	0				2
3813	3	31409	14	GAMAGOU	2	1	3	1	42	0	1	3					77	2												2					1	1	9	0	2	0	0			1	3	3	1	0	0
3811	3	31410	14	GAMAGOU	2	1	3	1	39	0	1	3					77	2												2					1	1	0	6	0	0	0			1	3	3	1	0	0
3822	3	31411	14	GAMAGOU	2	1	3	1	25	0	1	3			200000			2												2					1	1	5	0	0	0	0		2	2
3821	3	31412	14	GAMAGOU	2	1	3	2	64	0	1	3						2												2					1	1	0	1	0	0	0		2	2
3829	3	31413	14	GAMAGOU	2	1	3	1	55	0	1	3			100000			2												2					2								2	2
3830	3	31414	14	GAMAGOU	2	1	3	1	50	0	1	3			200000			2												2					2								2	1	3	7	1	7	0
3823	3	31415	14	GAMAGOU	2	1	3	1	57	0	1	6					77	2												2					2								2	2
3818	3	31416	14	GAMAGOU	2	1		1	40	0	1	3			600000			1	1	20				8	0	0	0	0		2					2								2	2
3825	3	31417	14	GAMAGOU	2	1	3	2	60	0	1	3			200000			2												2					2								2	2
3826	3	31418	14	GAMAGOU	2	1	3	2	49	0	1	3			70000			2												2					2								2	1	2	2	1	0	0
3817	3	31419	14	GAMAGOU	2	1	3	2	36	0	1	3	14000					2												2					2								2	1		3	1	3	3
3819	3	31420	14	GAMAGOU	2	1	3	1	40	0	1	3			400000			2												2					1	1	15	0	0	0	0		2	1	1	6	1	3	3
3828	3	31421	14	GAMAGOU	2	1	3	1	38	0	1	3			300000			2												2					2								2	2
3800	3	31422	14	OUESSENE PEULH	2	1	3	1	64	0	1	3					77	2												2					1	1	2	6	0	0	0		1	2
3806	3	31423	14	OUESSENE PEULH	2	1	3	1	28	0	1	3					77	1	1	17				2	0	0	0	0		1	99	99	99	99	1	1	6	0	1	0	0		1	2
3807	3	31424	14	OUESSENE PEULH	2	1	3	1	38	0	1	3	5000					2												2					1	1	6	0	1	0	0			1	4	3	1	0	2
3808	3	31425	14	OUESSENE PEULH	2	1	3	1	29	0	1	3	6000					2												2					1	1	3	0	4	0	0			2
3816	3	31425	14	GAMAGOU	2	1	3	1	64	0	1	3					77	2												2					1	1	3	0	0	0	0			1	3	2	1	0	0
3809	3	31426	14	OUESSENE PEULH	2	1	3	1	31	0	1	3					77	2												2					2								2	2
3804	3	31427	14	OUESSENE PEULH	2	1	3	2	64	0	1	6					77	2												2					2								2	2
3802	3	31428	14	OUESSENE PEULH	2	1	3	1	55	0	1	3	16000					2												2					2								2	2
3798	3	31429	14	OUESSENE PEULH	2	1	3	1	38	0	1	3	10000					2												2					2								2	2
3799	3	31430	14	OUESSENE PEULH	2	1	3	1	40	0	1	3	12000					2												2					2								2	2
3801	3	31431	14	OUESSENE PEULH	2	1	3	1	45	0	1	3	15000					2												2					2								2	2
3803	3	31432	14	OUESSENE PEULH	2	1	3	2	40	0	1	6					77	2												2					2								2	2
3805	3	31433	14	OUESSENE PEULH	2	1	3	2	34	0	1	6					77	2												2					2								2	2
3794	3	31434	14	OUESSENE PEULH	2	1	3	1	64	0	1	3	4000					2												2					2								2	2
3797	3	31435	14	OUESSENE PEULH	2	1	3	2	39	0	1	6					77	2												2					2								2	2
3795	3	31436	14	OUESSENE PEULH	2	1	3	1	51	0	1	3	13000					2												2					2								2	2
3779	3	31437	14	SORI PEULH	2	1	3	2	36	0	1	3					1	2												2					2								2	2
3796	3	31437	14	OUESSENE PEULH	2	1	3	1	55	0	1	3	8000					2												2					2								2	2
3850	3	31438	14	PIGOUROU	2	1	3	2	55	0	1	3	20000					2												2					2								2	1	3	2	1	2	2
3848	3	31439	14	PIGOUROU	2	1	3	1	55	0	1	3	10000					1	1					5	0	0	0	0		2					2								2	1	1	3	1	3	3
3849	3	31440	14	PIGOUROU	2	1	3	2	64	0	1	3	2000					2												2					2								2	2
3832	3	31442	14	PIGOUROU	2	1	3	2	50		1	3						2												2					2								2	2
3838	3	31443	14	PIGOUROU	2	1	3	2	55	0	1	1	10000					2												2					2								2	2
3857	3	31444	14	PIGOUROU	2	1	3	1	57	0	1	3	10000					2												2					1	1	5	0	0	0	0		2	1	1	41	1	41	41
3842	3	31445	14	PIGOUROU	2	1	3	2	35	0	1	3		5000				2												2					2								2	2
3860	3	31446	14	PIGOUROU	2	1	3	2	42	0	1	3		20000				2												2					2								1	1	2	3	1	0	0
3840	3	31447	14	PIGOUROU	2	1	3	2	38	0	1	3		60000				2												2					2								2	2
3841	3	31448	14	PIGOUROU	2	1	3	1	33	0	1	3			100000			1	1	18				3	0	0	0	0		2					2								2	2
3839	3	31449	14	PIGOUROU	2	1	3	2	34	0	1	3			400000			2												2					2								2	2
3858	3	31450	14	PIGOUROU	2	1	3	1	48	0	1	3	20000					2												1	40				2								2	1	1	17	1	9	9
3836	3	31452	14	PIGOUROU	2	1	3	1	35	0	1	3	7000					2												2					2								2	2
3835	3	31453	14	PIGOUROU	2	1	3	2	60	0	1	3	7000					2												2					2								2	2
3853	3	31454	14	PIGOUROU	2	1	1	2	40	0	1	3		60000				2												2					2								2	2
3833	3	31455	14	PIGOUROU	2	1	3	2	62	0	1	3			200000			2												2					2								2	1	3	1	1	0	0
3834	3	31456	14	PIGOUROU	2	1	3	1	33	0	1	3		100000				2												2					1	1	5	0	0	0	0		2	1	2	9	1	9	9
3837	3	31457	14	PIGOUROU	2	1	3	2	45	0	1	3		10000				2												2					2								2	1	2	6	1	0	0
3843	3	31458	14	PIGOUROU	2	1	3	1	52	0	1	3		100000				2												2					2								2	2
3845	3	31459	14	PIGOUROU	2	1	3	2	50	0	1	3					77	2												2					2								2	2
3844	3	31460	14	PIGOUROU	2	1	3	1	29	0	1	3	17000					2												2					1	1	8	0	0	0	0		2	1	1	17	1	17	17
3847	3	31461	14	PIGOUROU	2	1	3	2	60	0	1	3			100000			2												2					2								2	2
3831	3	31462	14	PIGOUROU	2	1	3	2	52	0	1	3		10000				2												2					2								2	1		1	1	0	0
3851	3	31463	14	PIGOUROU	2	1	3	1	45	0	1	3	2000					1	1					2	0	0	0	0		2					1	1	2	0	0	0	0		2	1	1	17	1	17	17
3856	3	31464	14	PIGOUROU	2	1	3	1	50	0	1	3	20000					2												2					2								2	2
3846	3	31465	14	PIGOUROU	2	1	3	1	40	0	1	3						2												2					1	1	3	0	0	0	0		2	1	1	5	1	5	5
3852	3	31466	14	PIGOUROU	2	1	3	2	55	0	1	3			100000			2												2					2								2	2
3855	3	31467	14	PIGOUROU	2	1	3	2	55	0	1	3	15000					2												2					2								2	2
3754	3	31468	14	SORI PEULH	2	1	3	1	26	7	3	3	10000					1	1	22				7	0	0	0	0		1	99	99	99	99	2								2	1	2	3	1	2	3
3760	3	31469	14	SORI PEULH	2	1	3	1	64	0	1	3					77	2												2					1	1	7	0	0	0	0		1	2
3749	3	31470	14	SORI PEULH	2	1	3	1	49	0	1	3					1	1	1	20				3	0	0	0	0		99	99	99	99	99	2	2							2	2
3759	3	31471	14	SORI PEULH	2	1	3	1	56	0	1	3	17000					2												2					1	1	0	0	0	5	0			2
3745	3	31472	14	SORI PEULH	2	1	3	2	42	0	1	6					77	2												2					2								2	2
3752	3	31474	14	SORI PEULH	2	1	3	2	39	0	1	6	5000					2												2					2								2	2
3747	3	31475	14	SORI PEULH	2	1	3	1	34	0	1	3	5000					1	1	18				5	0	0	0	0		1	99	99	99	99	2								2	1	3	3	1	2	0
3753	3	31476	14	SORI PEULH	2	1	3	1	51	0	1	3	8000					2												2					1	1	0	0	8	0	0		1	2
3755	3	31477	14	SORI PEULH	2	1	3	1	45	0	1	3					77	2												2					1	1	0	0	4	0	0		1	2
3750	3	31478	14	SORI PEULH	2	1	3	1	48	0	1	3	10000					1	1	19				3	0	0	0	0		1	99	99	99	99	1	1	0	0	2	0	0			1	3	4	1	0	0
3751	3	31479	14	SORI PEULH	2	1	3	1	39	0	1	3	6000					2												2					1	1	0	0	2	0	0			2
3765	3	31480	14	SORI PEULH	2	1	3	1	33	0	1	3					1	2												1	32				1	1	5	0	0	0	0		2	2
3782	3	31481	14	SORI PEULH	2	1	3	1	60	0	1	3					1	2												2					1	1	0	0	6	0	0		2	2
3786	3	31482	14	SORI PEULH	2	1	3	1	26	0	1	3		10000				1	1	21				2	0	0	0	0		2					2								2	2
3792	3	31483	14	SORI PEULH	2	1	3	2	50	0	1	6		15000				2												2					2								2	2
3789	3	31484	14	SORI PEULH	2	1	3	2	25	0	1	3		40000				2												2					2								2	2
3793	3	31485	14	SORI PEULH	2	1	3	1	50	0	1	3					77	2												2					2								2	2
3762	3	31486	14	SORI PEULH	2	1	3	2	60	0	1	3	1000					2												2					2								2	2
3776	3	31488	14	SORI PEULH	2	1	3	1	50	0	1	3		45000				2												2					2								2	2
3777	3	31489	14	SORI PEULH	2	1	3	1	45	0	1	3		40000				2												2					1	1	7	0	0	0	0		2	2
3783	3	31490	14	SORI PEULH	2	1	3	2	38	0	1	3		15000				2												2					2								2	2
3780	3	31491	14	SORI PEULH	2	1	3	2	45	0	1	3		40000				2												2					2								2	2
3778	3	31492	14	SORI PEULH	2	1	3	1	60	0	1	3						2												2					1	1	7	0	0	0	0		2	2
3790	3	31493	14	SORI PEULH	2	1	3	1	30	0	1	3	3000					2												2					1	1	7	0	0	0	0		2	2
3774	3	31494	14	SORI PEULH	2	1	3	2	60	0	1	6					77	2												2					2								2	2
3768	3	31496	14	SORI PEULH	2	1	3	1	44	6	2	3	5000					2												1	19				1	1	5	0	0	0	0		2	2
3763	3	31498	14	SORI PEULH	2	1	3	1	40	0	1	3	10000					2												2					1	1	5	0	0	0	0		2	2
3773	3	31499	14	SORI PEULH	2	1	3	1	45	0	1	3	5000					2												2					2								2	2
2110	3	31501	15	DAMADI	1	1	3	2	55	0	1	3	1500					2												2					2								2	2
2120	3	31502	15	DAMADI	1	1	3	2	64	0	1	6				88	77	2												2					2								2	2
2117	3	31503	15	DAMADI	1	1	3	2	56	0	1	3	2000					2												2					2								2	2
2112	3	31504	15	DAMADI	1	1	3	2	30	0	1	3	2000					2												2					2								2	2
2115	3	31505	15	DAMADI	1	1	3	2	25	3	2	3				88	77	2												2					2								2	2
2121	3	31506	15	DAMADI	1	1	3	2	58	0	1	3				88	77	2												2					2								2	2
2136	3	31507	15	DAMADI	1	1	3	2	27	5	2	3				88	77	2												2					2								2	2
2140	3	31508	15	DAMADI	1	1	3	2	29	0	1	3				88	77	2												2					2								2	2
2139	3	31509	15	DAMADI	1	1	3	2	27	6	3	6				88	77	2												2					2								2	1	4	2	1	0	0
2137	3	31510	15	DAMADI	1	1	3	2	32	6	3	3				88	2	2												2					2								2	2
2061	3	31511	16	MADECALI	2	1	3	1	32	0	1	3				88	5	2												2					2								2	2
2145	3	31511	15	DAMADI	1	1	3	2	30	2	2	3				88	77	2												2					2								2	1	1	2	1	2	2
2125	3	31512	15	DAMADI	1	1	3	2	32	0	1	3				88	77	2												2					2								2	2
2146	3	31513	15	DAMADI	1	1	1	2	25	6	3	6				88	77	2												2					2								2	1	3	2	1	3	3
2135	3	31514	15	DAMADI	1	1	3	1	26	0	1	3				88	77	2												2					2								2	2
2123	3	31515	15	DAMADI	1	1	1	2	32	8	4	3		25000				2												2					2								2	2
2116	3	31516	15	DAMADI	1	1	3	2	33	0	1	3		15000				2												2					2								2	2
2143	3	31517	15	DAMADI	1	1	3	2	30	6	3	3				88	77	2												2					2								2	2
2144	3	31518	15	DAMADI	1	1	3	2	38	0	1	3				88	77	2												2					2								2	2
2138	3	31519	15	DAMADI	1	1	3	2	40	0	1	3				88	77	2												2					2								2	2
2111	3	31520	15	DAMADI	1	1	3	2	29	0	1	3		15000				2												2					2								2	2
2114	3	31521	15	DAMADI	1	1	3	2	25	12	5	5				88	77	2												2					2								2	1	4	0	1	0	0
2134	3	31522	15	DAMADI	1	1	3	2	37	7	3	3				88	77	2												2					2								2	2
2113	3	31523	15	DAMADI	1	1	3	2	26	0	1	3				88	77	2												2					2								2	2
2109	3	31524	15	DAMADI	1	1	3	2	28	0	1	3				88	77	2												2					2								2	2
2132	3	31525	15	DAMADI	1	1	1	2	27	0	1	3				88	77	2												2					2								2	2
2133	3	31526	15	DAMADI	1	1	1	1	26	9	4	3				88	77	2												2					2								2	2
2142	3	31528	15	DAMADI	1	1	1	1	26	0	1	3				88	77	2												2					2								2	1	4	2	2
2129	3	31529	15	DAMADI	1	1	3	1	28	0	1	3				88	77	2												2					2								2	2
2147	3	31530	15	DAMADI	1	1	3	1	31	7	3	3		20000				2												2					2								2	1	1	3	1	0	0
2127	3	31531	15	DAMADI	1	1	3	1	25	7	3	3				88	77	1	1	18				2	0	0	0	0		1	99	99	99	99	2								2	1	1	3	1	3	3
2131	3	31532	15	DAMADI	1	1	3	1	43	8	3	2		30000				2												2					1	1	0	6	0	0	0		1	1	1	2	1	2	2
2130	3	31533	15	DAMADI	1	1	3	1	25	7	3	3		20000				2												2					2								2	2
2141	3	31534	15	DAMADI	1	1	1	1	25	9	4	5				88	77	2												2					1	2							2	1	3	2	2
2122	3	31535	15	DAMADI	1	1	1	1	25	6	3	3				88	77	2												2					2								2	2
2124	3	31536	15	DAMADI	1	1	1	1	30	6	3	3				88	77	2												2					2								2	2
2119	3	31537	15	DAMADI	1	1	3	2	40	3	2	3	1500					2												2					2								2	2
2126	3	31538	15	DAMADI	1	1	3	2	50	0	1	3		20000				2												2					2								2	2
2118	3	31539	15	DAMADI	1	1	3	2	45	0	1	3		15000				2												2					2								2	2
2218	3	31540	15	GANDO KOSSIKANA	2	1	3	1	48	0	1	3				88	5	2												2					2								2	2
2217	3	31541	15	GANDO KOSSIKANA	2	1	3	1	64	0	1	7				88	3	2												2					1	1	4	0	0	0	0		2	2
2219	3	31542	15	GANDO KOSSIKANA	2	1	1	1	48	4	2	3				88	4	2												2					2								2	2
2198	3	31543	15	GANDO KOSSIKANA	2	1	3	2	42	0	1	3				88	3	2												2					2								2	2
2201	3	31544	15	GANDO KOSSIKANA	2	1	3	2	29	0	1	3				88	2	2												2					2								2	2
2195	3	31545	15	GANDO KOSSIKANA	2	1	3	2	29	0	1	3				88	2	2												2					2								2	2
2196	3	31546	15	GANDO KOSSIKANA	2	1	3	2	35	0	1	3				88	2	2												2					2								2	2
2208	3	31547	15	GANDO KOSSIKANA	2	1	3	2	37	0	1	3					2	2												2					2								2	2
2197	3	31548	15	GANDO KOSSIKANA	2	1	3	2	33	0	1	3				88	3	2												2					2								2	2
2223	3	31549	15	GANDO KOSSIKANA	2	1	3	2	61	0	1	3		5000				1	1	22				0	0	0	0	0		99					1	1	1	0	0	0	0		1	2
2199	3	31550	15	GANDO KOSSIKANA	2	1	3	2	56	0	1	6		10000				2												2					1	1	4	0	0	0	0		1	2
2202	3	31551	15	GANDO KOSSIKANA	2	1	3	2	56	0	1	3				88	2	2												2					2								2	2
2203	3	31552	15	GANDO KOSSIKANA	2	1	3	1	40	0	1	3				88	2	2												2					2								2	2
2211	3	31553	15	GANDO KOSSIKANA	2	1	3	1	32	0	1	3				88	2	1	1	22				8	0	0	0	0		2					2								2	2
2215	3	31554	15	GANDO KOSSIKANA	2	1	3	1	26	10	4	3	3000					2												2					2								2	2
2194	3	31555	15	GANDO KOSSIKANA	2	1	3	1	59	0	1	3	2700					2												2					2								2	2
2189	3	31556	15	GANDO KOSSIKANA	2	1	3	1	48	0	1	3					2	2												2					2								2	2
2190	3	31557	15	GANDO KOSSIKANA	2	1	3	1	41	0	1	3	3500					1	1	17				5	0	0	0	0		2					2								2	1	5	77	2
2191	3	31558	15	GANDO KOSSIKANA	2	1	3	1	55	0	1	3				88	3	2												2					2								2	2
2209	3	31559	15	GANDO KOSSIKANA	2	1	3	2	37	0	1	3				88	3	2												2					2								2	2
2213	3	31560	15	GANDO KOSSIKANA	2	1	3	2	48	0	1	3					3	2												2					2								2	2
2205	3	31561	15	GANDO KOSSIKANA	2	1	3	1	61	0	1	3				88	2	2												2					1	1	0	8	0	0	0		1	2
2210	3	31562	15	GANDO KOSSIKANA	2	1	3	1	32	0	1	3				88	2	1	1	29				3	0	0	0	0		99					2								2	1	4	2	2
2192	3	31563	15	GANDO KOSSIKANA	2	1	3	1	26	0	1	3	3000					2												2					2								2	2
2204	3	31564	15	GANDO KOSSIKANA	2	1	3	1	43	0	1	3				88	3	2												2					2								2	2
2193	3	31565	15	GANDO KOSSIKANA	2	1	3	1	55	0	1	3				88	3	2												2					1	1	12	0	0	0	0		1	2
2206	3	31566	15	GANDO KOSSIKANA	2	1	3	1	45	0	1	3				88	2	2												1	26				2								2	2
2207	3	31567	15	GANDO KOSSIKANA	2	1	3	1	29	0	1	3				88	2	2												2					2								2	1	5	2	2
2222	3	31568	15	GANDO KOSSIKANA	2	1	3	1	33	0	1	3				88	2	2												2					1	1	0	5	0	0	0		2	2
2200	3	31569	15	GANDO KOSSIKANA	2	1	3	1	25	5	2	3				88	2	2												2					2								2	2
2221	3	31570	15	GANDO KOSSIKANA	2	1	3	1	58	0	1	3				88	3	2												2					1	1	0	5	0	0	0		1	2
2216	3	31571	15	GANDO KOSSIKANA	2	1	3	1	37	0	1	3				88	2	1	1	29				4	0	0	0	0		99					2								2	2
2220	3	31572	15	GANDO KOSSIKANA	2	1	3	1	57	0	1	3				88	3	2												2					2								2	2
2214	3	31573	15	GANDO KOSSIKANA	2	1	3	1	36	0	1	3				88	2	1	1					8	0	0	0	0		99					2								2	2
2212	3	31574	15	GANDO KOSSIKANA	2	1	1	1	31	10	4	1		12700				2												2					2								2	1	1	7	1	3	3
2170	3	31575	15	GANSOSSO	1	1	3	1	27	4	2	3				88	77	2												2					2								2	2
2150	3	31576	15	GANSOSSO	1	1	3	2	35	0	1	3				88	2	2												2					2								2	2
2151	3	31577	15	GANSOSSO	1	1	3	2	38	0	1	3				88	3	2												2					2								2	2
2180	3	31578	15	GANSOSSO	1	1	3	2	56	0	1	3				88	2	2												2					2								2	2
2179	3	31579	15	GANSOSSO	1	1	3	2	60	0	1	3				88	2	2												2					2								2	2
2178	3	31580	15	GANSOSSO	1	1	3	2	56	0	1	7				88	2	2												2					2								2	2
2177	3	31581	15	GANSOSSO	1	1	3	2	27	0	1	3				88	3	2												2					2								2	2
2169	3	31582	15	GANSOSSO	1	1	3	2	28	0	1	3				88	2	2												2					2								2	2
2164	3	31583	15	GANSOSSO	1	1	3	1	28	0	1	3				88	77	2												2					2								2	1	4	2	2
2185	3	31584	15	GANSOSSO	1	1	3	1	28	3	2	3	5000					2												2					2								2	2
2168	3	31585	15	GANSOSSO	1	1	3	2	55	0	1	7				88	77	2												2					2								2	2
2186	3	31586	15	GANSOSSO	1	1	1	2	60	6	3	6				88	4	2												2					2								2	2
2163	3	31587	15	GANSOSSO	1	1	3	1	41	10	4	1	6000					2												2					2								2	1	4	2	2
2165	3	31588	15	GANSOSSO	1	1	3	2	55	0	1	7				88	2	2												2					2								2	2
2166	3	31589	15	GANSOSSO	1	1	3	2	33	0	1	3		15000				2												2					2								2	1	4	2	2
2172	3	31590	15	GANSOSSO	1	1	3	2	62	0	1	7	7000					2												2					2								2	2
2187	3	31591	15	GANSOSSO	1	1	3	1	54	6	3	2		94000				1	1	20				40	0	0	0	0		1	99	99	99	99	2								2	1	1	4	1	5	3
2162	3	31593	15	GANSOSSO	1	1	3	2	59	0	1	3				88	4	2												2					2								2	1	4	2	2
2173	3	31594	15	GANSOSSO	1	1	3	2	30	0	1	3			50000			2												2					2								2	2
2183	3	31595	15	GANSOSSO	1	1	3	2	32	0	1	3			50000			2												2					2								2	2
2160	3	31596	15	GANSOSSO	1	1	3	2	56	0	1	3				88	77	2												2					2								2	2
2159	3	31597	15	GANSOSSO	1	1	3	2	27	6	3	3				88	77	2												2					2								2	1	4	2	1	0	0
2184	3	31598	15	GANSOSSO	1	1	3	2	55	0	1	3				88	77	2												2					2								2	2
2188	3	31599	15	GANSOSSO	1	1	3	2	27	5	2	3				88	77	2												2					2								2	2
2002	3	31601	16	KASSA	2	1	1	1	43	0	1	3				88	5	2												2					2								2	2
1995	3	31602	16	KASSA	2	1	1	2	30	0	1	3				88	4	2												2					2								2	2
1997	3	31603	16	KASSA	2	1	1	1	45	0	1	3				88	5	2												2					2								2	1	5	5	2
1994	3	31604	16	KASSA	2	1	1	1	30	11	4	1				88	5	2												2					2								2	2
1993	3	31605	16	KASSA	2	1	1	1	30	0	1	3				88	4	2												2					2								2	2
1992	3	31606	16	KASSA	2	1	1	1	56	0	1	3				88	4	2												2					2								2	2
1998	3	31607	16	KASSA	2	1	1	1	57	0	1	3				88	4	2												2					1	1	0	11	0	0	0		2	2
1996	3	31608	16	KASSA	2	1	1	1	27	10	4	1				88	5	2												2					2								2	2
2077	3	31609	16	MADECALI	2	1	3	1	51	0	1	3				88	4	2												2					2								2	2
2075	3	31610	16	MADECALI	2	1	3	2	53	0	1	3				88	3	2												2					2								2	2
2027	3	31611	16	KASSA	2	1	1	1	49	0	1	3				88	3	2												2					1	1	0	15	0	0	0		2	2
2003	3	31612	16	KASSA	2	1	3	1	62	0	1	3				88	3	2												2					1	1	0	2	0	0	0		1	2
2012	3	31613	16	KASSA	2	1	1	1	45	0	1	3				88	5	2												2					1	1	0	7	0	0	0		1	2
2011	3	31614	16	KASSA	2	1	1	1	34	6	3	3				88	5	2												2					2								2	1	3	5	1	5	0
2010	3	31615	16	KASSA	2	1	1	1	46	0	1	3				88	5	2												2					2								2	2
2009	3	31616	16	KASSA	2	1	1	1	47	0	1	3				88	5	2												2					1	1	0	4	0	0	0		1	2
2008	3	31617	16	KASSA	2	1	1	1	50	0	1	3				88	5	2												2					1	1	0	10	0	0	0		2	2
2007	3	31618	16	KASSA	2	1	1	1	30	9	3	3				88	5	2												2					2								2	1	4	5	1	0	0
2004	3	31619	16	KASSA	2	1	1	2	26	0	1	3				88	4	2												2					2								2	2
2006	3	31620	16	KASSA	2	1	1	2	27	0	1	3				88	4	2												2					2								2	2
2005	3	31621	16	KASSA	2	1	1	2	60	0	1	3				88	3	2												2					2								2	2
1999	3	31622	16	KASSA	2	1	1	1	38	0	1	3				88	4	2												2					2								2	2
2001	3	31623	16	KASSA	2	1	1	1	40	0	1	3				88	5	2												2					2								2	2
2000	3	31624	16	KASSA	2	1	1	1	42	0	1	3				88	5	2												2					2								2	2
2016	3	31625	16	KASSA	2	1	1	2	28	0	1	3				88	2	2												2					2								1	2
2017	3	31626	16	KASSA	2	1	1	2	26	0	1	3				88	3	2												2					2								2	2
2018	3	31627	16	KASSA	2	1	1	2	55	0	1	3				88	3	2												2					2								2	2
2019	3	31628	16	KASSA	2	1	1	2	27	0	1	3				88	2	2												2					2								2	2
2020	3	31629	16	KASSA	2	1	1	2	48	0	1	3				88	2	2												2					2								2	2
2028	3	31630	16	KASSA	2	1	1	2	30	0	1	3				88	4	2												2					2								2	2
2015	3	31631	16	KASSA	2	1	1	2	38	0	1	3				88	4	2												2					2								2	2
2014	3	31632	16	KASSA	2	1	1	2	44	0	1	3				88	3	2												2					2								2	2
2024	3	31633	16	KASSA	2	1	1	1	60	0	1	3				88	3	2												2					2								2	2
2013	3	31634	16	KASSA	2	1	1	2	25	0	1	3				88	4	2												2					2								2	2
2021	3	31635	16	KASSA	2	1	1	2	27	0	1	3				88	4	2												2					2								2	2
2022	3	31636	16	KASSA	2	1	1	2	64	0	1	3				88	3	2												2					2								2	2
2026	3	31637	16	KASSA	2	1	1	1	44	0	1	3				88	3	2												2					2								2	2
2025	3	31638	16	KASSA	2	1	1	2	27	0	1	3				88	2	2												2					2								2	2
2023	3	31639	16	KASSA	2	1	1	2	54	0	1	3				88	4	2												2					2								2	2
2033	3	31640	16	KASSA	2	1	1	2	37	0	1	3				88	4	2												2					2								2	2
2032	3	31641	16	KASSA	2	1	1	2	40	0	1	3				88	4	2												2					2								2	2
2031	3	31642	16	KASSA	2	1	1	2	56	0	1	3				88	4	2												2					2								2	2
2029	3	31643	16	KASSA	2	1	1	2	54	0	1	3				88	4	2												2					2								2	2
2030	3	31644	16	KASSA	2	1	1	1	60	0	1	3				88	3	2												2					2								2	2
2058	3	31645	16	MADECALI	2	1	3	1	25	0	1	3				88	4	2												2					2								2	2
2095	3	31646	16	MADECALI	2	1	3	1	35	0	1	3				88	5	2												2					2								2	2
2068	3	31647	16	MADECALI	2	1	3	2	31	0	1	3				88	3	2												2					2								2	2
2067	3	31648	16	MADECALI	2	1	3	2	27	0	1	3				88	3	2												2					2								2	2
2089	3	31649	16	MADECALI	2	1	3	1	56	0	1	3				88	4	2												2					2								2	2
2074	3	31650	16	MADECALI	2	1	3	1	63	0	1	3				88	4	2												2					2								2	2
2102	3	31651	16	MADECALI	2	1	3	1	35	0	1	3				88	4	2												2					2								2	2
2072	3	31652	16	MADECALI	2	1	3	2	45	0	1	3				88	4	2												2					2								2	2
2092	3	31653	16	MADECALI	2	1	3	1	40	0	1	3				88	5	2												2					2								2	2
2099	3	31654	16	MADECALI	2	1	3	1	33	0	1	3				88	4	2												2					2								2	2
2096	3	31655	16	MADECALI	2	1	3	1	36	10	4	1				88	5	2												2					2								2	1	2	7	1	7	0
2060	3	31656	16	MADECALI	2	1	3	2	35	0	1	3				88	4	2												2					2								2	2
2081	3	31657	16	MADECALI	2	1	1	1	57	6	4	3				88	5	2												2					2								2	2
2047	3	31658	16	MADECALI	2	1	3	2	43	0	1	3				88	4	2												2					2								2	2
2056	3	31659	16	MADECALI	2	1	3	2	26	0	1	6				88	3	2												2					2								2	2
2085	3	31660	16	MADECALI	2	1	1	1	34	0	1	3				88	4	2												2					2								2	2
2078	3	31661	16	MADECALI	2	1	3	1	25	0	1	3				88	4	2												2					2								2	2
2036	3	31662	16	MADECALI	2	1	1	1	60	0	1	3				88	4	2												2					2								2	2
2063	3	31663	16	MADECALI	2	1	3	2	60	0	1	3				88	3	2												2					2								2	2
2104	3	31664	16	MADECALI	2	1	3	1	25	0	1	3				88	4	2												2					2								2	2
2080	3	31665	16	MADECALI	2	1	3	1	25	0	1	3				88	4	2												2					2								2	2
2054	3	31666	16	MADECALI	2	1	3	2	31	0	1	3				88	4	2												2					2								2	2
2053	3	31668	16	MADECALI	2	1	3	1	31	0	1	3				88	3	2												2					2								2	2
2083	3	31669	16	MADECALI	2	1	3	1	26	0	1	3				88	3	1	2											2					2								2	2
2045	3	31670	16	MADECALI	2	1	3	1	55	0	1	3				88	3	2												2					2								2	2
2041	3	31671	16	MADECALI	2	1	3	1	64	0	1	3				88	5	2												2					2								2	2
2086	3	31672	16	MADECALI	2	1	3	1	35	0	1	3				88	4	2												2					2								2	2
2044	3	31673	16	MADECALI	2	1	3	1	47	6	2	3				88	5	2												2					2								2	2
2042	3	31674	16	MADECALI	2	1	3	1	45	2	2	3				88	4	2												2					2								2	2
2066	3	31675	16	MADECALI	2	1	3	1	28	3	2	3				88	4	2												2					2								2	2
2051	3	31676	16	MADECALI	2	1	3	1	42	4	2	3				88	5	2												2					2								2	2
2094	3	31677	16	MADECALI	2	1	3	1	47	0	1	3				88	4	2												2					2								2	2
2103	3	31678	16	MADECALI	2	1	3	1	28	0	1	3				88	4	2												2					2								2	2
2071	3	31679	16	MADECALI	2	1	1	1	36	6	2	3				88	4	2												2					2								2	2
2069	3	31680	16	MADECALI	2	1	1	1	64	0	1	3				88	4	2												2					2								2	2
2070	3	31681	16	MADECALI	2	1	1	1	45	0	1	3				88	4	2												2					2								2	2
2084	3	31682	16	MADECALI	2	1	1	1	40	0	1	3				88	3	2												2					1	1	0	10	0	0	0		1	2
2064	3	31683	16	MADECALI	2	1	1	2	44	0	1	3				88	3	2												2					2								2	2
2087	3	31684	16	MADECALI	2	1	1	2	45	0	1	3				88	4	2												2					2								2	2
2106	3	31685	16	MADECALI	2	1	1	1	44	0	1	3				88	3	2												2					2								2	2
2065	3	31686	16	MADECALI	2	1	1	1	27	0	1	3				88	3	2												2					2								2	2
2105	3	31687	16	MADECALI	2	1	1	1	26	0	1	1				88	3	2												2					2								2	2
2101	3	31688	16	MADECALI	2	1	1	1	40	0	1	3				88	3	2												2					2								2	2
2043	3	31689	16	MADECALI	2	1	1	1	41	0	1	3				88	4	2												2					2								2	2
2035	3	31690	16	MADECALI	2	1	1	1	44	0	1	3				88	3	2												2					2								2	2
2073	3	31691	16	MADECALI	2	1	1	1	64	0	1	3				88	3	2												2					2								2	2
2100	3	31692	16	MADECALI	2	1	1	1	58	0	1	3				88	4	2												2					2								2	2
2039	3	31693	16	MADECALI	2	1	1	1	64	0	1	3				88	4	2												2					2								2	2
2082	3	31694	16	MADECALI	2	1	1	1	38	0	2	3				88	3	2												2					2								2	2
2076	3	31695	16	MADECALI	1	1	1	1	44	0	1	3					3	2												2					2								2	2
2088	3	31696	16	MADECALI	2	1	1	1	40	0	1	3				88	4	2												2					2								2	2
2098	3	31697	16	MADECALI	2	1	1	1	60	0	1	3				88	4	2												2					2								2	2
2090	3	31698	16	MADECALI	2	1	1	1	64	0	1	3				88	4	2												2					2								2	2
2055	3	31699	16	MADECALI	2	1	1	1	44	0	1	3				88	4	2												2					2								2	2
3166	5	32608	26	KOUHOUNOU	1	1	3	1	27	10	3	3					2	2												2					2								2	2
5423	4	41171	17	GNANSATA	2	1	1	1	33	0	1	3	8000					2												2					2								2	2
5513	4	41702	17	DOKON	2	1	3	2	63	0	1	7	3000					2												1	99	99	99	99	2								2	1	1	2	1	2	2
5514	4	41703	17	DOKON	2	1	3	2	59	0	1	3				88	2	2												2					2								2	1	4	3	1	2	0
5521	4	41704	17	DOKON	2	1	3	2	50	4	2	3	3400					2												2					2								2	1	5	2	2
5505	4	41705	17	DOKON	2	1	3	1	55	0	1	7	5000					2												2					2								2	1	1	2	99	3	3
5516	4	41706	17	DOKON	2	1	3	2	28	4	2	3	2500					2												2					2								2	1	3	99	1	2	2
5504	4	41707	17	DOKON	2	1	99	2	33	3	2	3	3800					2												2					2								2	1	4	2	1	2	0
5506	4	41708	17	DOKON	2	1	3	2	59	0	1	3	7000					2												2					2								2	1	1	2	1	0	0
5527	4	41709	17	DOKON	2	1	3	2	62	0	1	3	5000					2												2					2								2	2
5529	4	41710	17	DOKON	2	1	3	1	57	13	4	3	7000					2												2					2								2	2
5508	4	41711	17	DOKON	2	1	3	2	33	0	1	6	4000					2												2					2								2	2
5520	4	41712	17	DOKON	2	1	99	1	28	14	3	3	5000					2												2					2								2	2
5493	4	41713	17	DOKON	2	1	3	2	47	0	1	3	7000					2												2					2								2	1	3	99	1	0	0
5484	4	41714	17	SONOU AKOUTA	2	1	3	2	61	0	2	1	45500					2												2					2								2	2
5489	4	41715	17	DOKON	2	1	3	2	56	0	1	6				88	99	2												2					2								2	2
5452	4	41716	17	GNANSATA	2	1	3	1	32	20	6	3		350000				2												2					2								2	1	4	77	1	0	0
5488	4	41717	17	DOKON	2	1	3	1	40	3	2	3	6000					2												2					2								2	2
5494	4	41718	17	DOKON	2	1	1	1	27	10	4	5	5000					2												2					2								2	1	5	77	1	0	0
5518	4	41719	17	DOKON	2	1	1	1	30	13	4	3	5000					2												2					2								2	2
5528	4	41720	17	DOKON	2	1	1	1	29	10	4	3	8000					2												2					2								2	2
5500	4	41721	17	DOKON	2	1	1	1	32	9	3	3	8000					2												2					2								2	2
5485	4	41722	17	SONOU AKOUTA	2	1	99	2	61	0	1	6		57500				2												99					1	1	99	2	99	99	99		1	2
5522	4	41723	17	DOKON	2	1	3	1	27	13	5	5	2500					2												2					2								2	1	4	2	1	0	2
5454	4	41724	17	SONOU AKOUTA	2	1	3	1	39	6	3	8	5500					2												2					2								2	1	4	2	1	0	2
5453	4	41725	17	SONOU AKOUTA	2	1	3	1	63	0	1	6	9000					2												2					2								2	2
5464	4	41726	17	SONOU AKOUTA	2	1	3	1	30	10	4	3		47500				2												2					2								2	1	1	3	1	2	0
5486	4	41727	17	DOKON	2	1	3	1	35	10	4	3				88	2	2												2					2								2	1	2	2	2
5487	4	41728	17	DOKON	2	1	3	1	28	10	5	1	3500					2												2					2								2	1	3	2	1	0	2
5519	4	41729	17	DOKON	2	1	3	1	26	6	3	3	3500					2												2					2								2	1	2	2	1	0	2
5483	4	41730	17	SONOU AKOUTA	2	1	1	1	48	0	1	3	12000					2												2					2								2	1	2	2	1	2	2
5495	4	41731	17	DOKON	2	1	3	1	47	0	1	3	10000					2												2					2								2	1	1	2	1	2	2
5496	4	41732	17	DOKON	2	1	3	2	56	0	1	6	2000					2												2					2								2	2
5523	4	41733	17	DOKON	2	1	3	1	50	0	1	3	8000					2												2					2								2	2
5524	4	41734	17	DOKON	2	1	3	2	60	0	1	9	2000					2												2					2								2	2
5507	4	41735	17	DOKON	2	1	3	2	58	0	1	6	5000					2												2					2								2	1	4	1	2
5525	4	41736	17	DOKON	2	1	3	2	57	0	1	3	5000					2												2					2								2	2
5492	4	41737	17	DOKON	2	1	3	2	35	0	1	3	5000					2												2					2								2	2
5526	4	41738	17	DOKON	2	1	3	2	48	0	1	3	5000					2												2					2								2	1	4	2	1	2	2
5491	4	41739	17	DOKON	2	1	3	2	57	0	1	3	6000					2												2					2								2	2
5497	4	41740	17	DOKON	2	1	3	2	38	0	1	3	8000					2												2					2								2	2
5503	4	41741	17	DOKON	2	1	3	1	60	0	1	3	7000					2												2					2								2	1	1	3	1	2	3
5511	4	41742	17	DOKON	2	1	1	2	63	0	1	3	7000					2												2					2								2	1	3	5	1	2	2
5490	4	41743	17	DOKON	2	1	1	2	62	10	4	7	5000					2												2					2								2	2
5498	4	41744	17	DOKON	2	1	3	2	40	0	1	3	3000					2												2					2								2	2
5515	4	41745	17	DOKON	2	1	3	2	48	6	3	3	3000					2												2					2								2	2
5451	4	41746	17	GNANSATA	2	1	3	2	45	0	1	3	7000					2												2					2								2	2
5420	4	41748	17	GNANSATA	2	1	1	1	28	13	4	5	4000					2												2					2								2	99
5421	4	41749	17	GNANSATA	2	1	1	1	60	0	1	3				88	2	2												2					2								2	2
5448	4	41750	17	GNANSATA	2	1	1	1	46	6	3	3				88	2	2												2					2								2	2
5431	4	41751	17	GNANSATA	2	1	3	2	61	0	1	3				88	2	2												2					2								2	2
5445	4	41752	17	GNANSATA	2	1	3	1	45	0	1	3	10000					2												2					2								2	2
5449	4	41753	17	GNANSATA	2	1	3	2	47	0	1	3				88	99	2												2					2								2	2
5438	4	41754	17	GNANSATA	2	1	1	1	62	0	1	3	2000					2												2					2								2	2
5436	4	41755	17	GNANSATA	2	1	1	1	38	0	1	3	3000					1	1	17				20	0	0	0	0		1	77	77	77	77	2								2	2
5442	4	41756	17	GNANSATA	2	1	1	1	45	4	2	4	5000					2												2					2								2	2
5444	4	41757	17	GNANSATA	2	1	1	1	55	0	1	3	1500					2												2					2								2	2
5418	4	41758	17	GNANSATA	2	1	1	2	57	0	1	5	2000					2												2					2								2	2
5419	4	41759	17	GNANSATA	2	1	3	2	57	0	1	3	2000					2												2					2								2	99
5441	4	41760	17	GNANSATA	2	1	3	2	56	0	1	3	500					2												2					2								2	2
5439	4	41761	17	GNANSATA	2	1	3	2	61	0	1	3	2000					2												2					2								2	2
5440	4	41762	17	GNANSATA	2	1	3	2	58	0	1	3	1000					2												2					2								2	2
5422	4	41763	17	GNANSATA	2	1	1	1	33	10	4	3	7500					2												2					2								2	2
5425	4	41764	17	GNANSATA	2	1	3	1	38	0	1	3	10000					2												2					2								2	2
5427	4	41765	17	GNANSATA	2	1	3	1	39	0	1	3	10000					2												2					2								2	2
5429	4	41766	17	GNANSATA	2	1	1	1	58	13	5	7		309000				2												1	50				2								1	2
5428	4	41767	17	GNANSATA	2	1	1	1	35	0	1	3	5000					2												2					2								2	2
5424	4	41768	17	GNANSATA	2	1	1	1	33	0	1	3	1500					2												2					2								2	2
5434	4	41769	17	GNANSATA	2	1	1	1	40	0	1	3	8000					2												2					2								2	2
5443	4	41770	17	GNANSATA	2	1	1	1	54	0	1	3	2500					2												2					2								2	2
5437	4	41772	17	GNANSATA	2	1	1	1	62	0	1	3				88	99	2												2					2								2	2
5416	4	41773	17	GNANSATA	2	1	3	2	57	0	1	3				88	99	2												2					2								2	2
5433	4	41774	17	GNANSATA	2	1	3	2	61	0	1	3	3000					2												2					2								2	2
5417	4	41775	17	GNANSATA	2	1	3	2	57	0	1	3				88	1	2												2					2								2	2
5435	4	41777	17	GNANSATA	2	1	3	1	57	0	1	3	1500					2												2					2								2	2
5430	4	41778	17	GNANSATA	2	1	3	1	48	6	3	3	6000					2												2					2								2	1	1	2	1	1	1
5450	4	41779	17	GNANSATA	2	1	3	1	42	0	1	3	9500					2												2					2								2	1	2	2	1	2	0
5446	4	41780	17	GNANSATA	2	1	99	1	42	0	1	3				88	2	2												2					2								2	2
5426	4	41781	17	GNANSATA	2	1	3	1	60	0	1	2	8000					2												2					2								2	1	1	5	1	3	3
5468	4	41782	17	SONOU AKOUTA	2	1	3	1	30	0	1	3	5000					2												2					2								2	1	1	2	1	2	2
5517	4	41783	17	DOKON	2	1	3	1	61	0	1	3	8000					2												2					2								2	1	1	2	1	1	1
5456	4	41784	17	SONOU AKOUTA	2	1	3	1	29	0	1	3				88	1	2												2					2								2	1	4	2	2
5466	4	41786	17	SONOU AKOUTA	2	99	99	2	57	3	2	3				88	2	2												2					2								2	2
5482	4	41787	17	SONOU AKOUTA	2	1	3	1	50	13	5	3	50000					2												2					2								2	1	3	2	1	2	0
5459	4	41788	17	SONOU AKOUTA	2	1	3	1	33	6	3	3	7000					2												2					2								2	1	1	2	1	0	0
5502	4	41789	17	DOKON	2	1	1	1	41	0	1	3	10000					2												2					2								2	1	4	1	1	1	1
5499	4	41790	17	DOKON	2	1	3	1	61	9	3	3	5000					2												2					2								2	2
5510	4	41791	17	DOKON	2	1	3	1	38	0	1	3	7000					2												2					2								2	1	1	2	2
5480	4	41793	17	SONOU AKOUTA	2	1	3	2	59	2	2	3	10500					2												2					2								2	2
5474	4	41794	17	SONOU AKOUTA	2	1	3	2	62	0	1	3	6000					2												2					2								2	2
5475	4	41795	17	SONOU AKOUTA	2	1	1	1	63	7	2	7		80000				2												2					2								2	1	5	4	2
5479	4	41796	17	SONOU AKOUTA	2	1	3	2	60	0	1	6	8400					2												2					2								2	2
5455	4	41797	17	SONOU AKOUTA	2	1	3	2	63	0	1	6				88	2	2												2					2								2	2
5473	4	41798	17	SONOU AKOUTA	2	1	3	2	63	0	1	3	5000					2												2					2								2	2
5472	4	41799	17	SONOU AKOUTA	2	1	3	2	56	0	1	3	5000					2												2					2								2	2
3527	4	41801	18	DEKANME	2	1	3	2	60	0	1	3		10000				2												1	50				2								2	1	5	2	2
3526	4	41804	18	DEKANME	2	1	3	2	27	2	2	3		2000				2												2					2								2	2
3524	4	41805	18	DEKANME	2	1	3	2	40	0	1	3	4000					2												2					2								2	2
3518	4	41806	18	DEKANME	2	1	3	2	40	0	1	3	80000					2												2					2								2	1	3	2	1	2	2
3519	4	41807	18	DEKANME	2	1	3	2	29	0	1	3		5000				2												2					2								2	1	3	5	1	0	0
3520	4	41808	18	DEKANME	2	1	3	2	40	0	1	3		30000				2												2					2								2	1	5	1	2
3521	4	41809	18	DEKANME	2	1	3	2	27	0	1	3	2000					2												2					2								2	1	5	2	1	0	20
3528	4	41810	18	DEKANME	2	1	3	2	64	0	1	3					1	2												2					2								2	1	3	2	1	0	2
3529	4	41811	18	DEKANME	2	1	3	1	28	0	1	3		20000				2												2					2								2	1	5	2	2
3530	4	41812	18	DEKANME	2	1	3	2	32	0	1	3					1	2												2					2								2	1	5	3	2
3531	4	41813	18	DEKANME	2	1	3	2	60	0	1	3					1	2												2					2								2	2
3532	4	41814	18	DEKANME	2	1	3	1	42	3	2	3		17000				2												2					2								2	1	3	2	1	0	2
3533	4	41815	18	DEKANME	2	1	3	1	28	0	1	3		30000				2												2					2								2	1	3	3	1	2	3
3535	4	41815	18	DEKANME	2	1	3	2	45	0	1	3		80000				2												2					2								2	1	3	2	1	2	0
3534	4	41816	18	DEKANME	2	1	3	1	55	0	1	3					2	2												2					2								2	1	1	5	1	5	5
3545	4	41817	18	DEKANME	2	1	3	1	33	0	1	3		30000				2												2					2								2	1	2	2	1	2	0
3525	4	41818	18	DEKANME	2	1	3	2	50	0	1	3		10000				2												2					2								2	1	4	2	1	0	0
3544	4	41819	18	DEKANME	2	1	3	1	42	10	4	3		25000				1	1	15				8	0	0	0	0		1					2								2	1	1	5	1	5	5
3432	4	41820	18	TANVE	2	1	3	1	56	0	1	3		60000				2												1	50				1								2	1	3	2	2
3431	4	41821	18	TANVE	2	1	3	2	46	0	1	3		40000				2												2					2								2	2
3452	4	41821	18	TANVE	2	1	3	1	50	0	1	3		20000				1	1	30				0	5	0	0	0		2					2								2	1	1	4	1	4	4
3450	4	41822	18	TANVE	2	1	3	2	55	0	1	3	3000					2												2					2								2	1	3	2	1	0	0
3447	4	41823	18	TANVE	2	1	3	2	34	5	2	3		5000				2												2					2								2	1	2	2	1	0	0
3449	4	41824	18	TANVE	2	1	3	2	36	0	1	3	2500					2												2					2								2	2
3451	4	41825	18	TANVE	2	1	3	1	62	2	2	3		20000				2												2					2								2	1	1	2	1	2	2
3453	4	41826	18	TANVE	2	1	3	2	47	0	1	3	1500					2												2					2								2	1	2	5	1	0	2
3430	4	41827	18	TANVE	2	1	3	2	28	0	1	3		15000				2												2					2								2	2
3512	4	41828	18	HOUALA	2	1	3	2	27	0	1	3	8000					2												2					2								2	1	2	1	1	0	0
3508	4	41830	18	HOUALA	2	1	3	2	43	0	1	3		20000				2												2					2								2	1	1	3	1	3	3
3514	4	41831	18	HOUALA	2	1	3	1	26	0	1	3		23000				2												2					2								2	1	3		1	0	0
3507	4	41832	18	HOUALA	2	1	3	1	46	0	1	3		15000				2												2					2								2	1	1	3	1	3	3
3515	4	41833	18	HOUALA	2	1	3	2	29	0	1	3		25000				2												2					2								2	2
3509	4	41834	18	HOUALA	2	1	3	1	26	0	3	3		20000				2												2					2								2	1	3	4	1	0	0
3510	4	41835	18	HOUALA	2	1	3	1	25	10	4	1		30000				2												2					2								2	1	1	3	1	3	3
3511	4	41836	18	HOUALA	2	1	3	2	25	0	1	3		15000				2												2					2								2	1	2	1	1	1	1
3499	4	41837	18	HOUALA	2	1	3	1	31	0	1	3					2	1	1	20				2	0	0	0	0							2								2	1	1	34	1	34	31
3501	4	41838	18	HOUALA	2	1	3	2	55	0	1	3					1	2												2					2								2	1	1	2	1	3	3
3500	4	41839	18	HOUALA	2	1	3	1	30	4	2	3		130000				2												2					2								2	1	3	3	1	0	0
3504	4	41840	18	HOUALA	2	1	3	1	28	0	1	3					2	2												2					2								2	1	3	3	1	0	0
3502	4	41841	18	HOUALA	2	1	1	1	28	11	4	1		30000				2												2					2								2	1	1	3	1	3	3
3498	4	41842	18	HOUALA	2	1	3	1	45	0	1	3		15000				1	1	15				1	0	0	0	0		1					2								2	1	3		1
3503	4	41843	18	HOUALA	2	1	3	1	45	5	3	3					2	1	1	15				3	0	0	0	0							1	2							2	1	1	26	1	5	0
3505	4	41844	18	HOUALA	2	1	3	2	30	0	1	3						2												2					2								2	1	4	2	1	0	0
3506	4	41845	18	HOUALA	2	1	3	1	50	0	1	3					1	2												2					2								2	1	1	2	1	0	2
3494	4	41846	18	HOUALA	2	1	3	2	30	0	1	3	1000					2												2					2								2	2
3517	4	41847	18	HOUALA	2	1	3	2	52	0	1	3		80000				2												2					2								2	2
3496	4	41848	18	HOUALA	2	1	3	2	30	0	1	3	500					2												2					2								2	1	4	3	1	2	2
3495	4	41849	18	HOUALA	2	1	3	2	48	0	1	3	2000					2												2					2								2	1	5	2	1	0	0
3491	4	41851	18	HOUALA	2	1	3	2	52	0	1	3						2												1	32				2								1	1	5	1	2
3492	4	41852	18	HOUALA	2	1	3	1	27	0	1	3		100000				2												2					2								2	1	5	2	1	0	0
3516	4	41853	18	HOUALA	2	1	3	1	35	0	1	3	12000					2												2					2								2	1	3	9	1	7	7
3493	4	41854	18	HOUALA	2	1	3	1	58	0	1	3	5000					2												2					2								2	1	4	2	1	0	0
3486	4	41855	18	KPODJI AGA	2	1	3	2	40	3	2	3		35000				2												2					2								2	1	1	5	1	3	3
3485	4	41856	18	KPODJI AGA	2	1	3	2	42	0	4	3		20000				2												2					2								2	1	2	3	1	0	3
3483	4	41857	18	KPODJI AGA	2	1	3	2	25	0	1	3	3000					2												2					2								2	1	4	1	1	0	0
3487	4	41858	18	KPODJI AGA	2	1	3	2	55	0	1	3	40000					2												2					2								2	1	4	2	1	0	0
3488	4	41859	18	KPODJI AGA	2	1	3	1	25	0	1	3		100000				2												2					2								2	1	1	7	1	7	7
3490	4	41860	18	KPODJI AGA	2	1	3	2	62	0	1	3		40000				2												2					2								2	1	1	3	1	3	3
3489	4	41861	18	KPODJI AGA	2	1	3	1	55	5	2	3		25000				2												2					2								2	1	3	2	1	2	2
3484	4	41862	18	KPODJI AGA	2	1	3	2	54	8	3	3		50000				2												2					2								2	1	5	2	1	0	0
3480	4	41863	18	KPODJI AGA	2	1	3	2	63	6	3	6					1	2												2					2								2	1	4	1	2
3481	4	41864	18	KPODJI AGA	2	1	3	1	56	4	2	6					1	2												2					2								2	1	4	2	2
3476	4	41865	18	KPODJI AGA	2	1	1	1	34	17	6	1		80000				2												2					2								2	1	4	3	1	0	0
3479	4	41866	18	KPODJI AGA	2	1	3	2	46	0	1	3					3	2												2					2								2	2
3478	4	41867	18	KPODJI AGA	2	1	3	1	50	0	1	3					1	2												2					2								2	1	3	2	1	3	3
3477	4	41868	18	KPODJI AGA	2	1	3	2	47	0	1	3					1	2												2					2								2	1	3	2	1	0	2
3475	4	41869	18	KPODJI AGA	2	1	3	1	36	13	5	1		84000				2												2					2								2	2
3482	4	41870	18	KPODJI AGA	2	1	3	2	62	0	1	3					2	2												2					2								2	1	3	2	1	0	2
3474	4	41871	18	KPODJI AGA	2	1	3	2	30	0	1	3		40000				2												2					2								2	1	4	3	2
3473	4	41872	18	KPODJI AGA	2	1	3	2	27	0	1	6	15000					2												2					2								2	1	3	1	1	0	0
3466	4	41873	18	KPODJI AGA	2	1	3	1	55	11	7	7		70000				2												2					2								2	1	4	2	2
3472	4	41874	18	KPODJI AGA	2	1	3	2	25	0	1	3	15000					2												2					2								2	1	4	3	1	3	3
3470	4	41875	18	KPODJI AGA	2	1	3	2	30	0	1	3	15000					2												2					2								2	1	4	3	1	0	0
3471	4	41876	18	KPODJI AGA	2	1	3	2	35	6	2	6	15000					2												2					2								2	1	4	3	1	0	0
3469	4	41877	18	KPODJI AGA	2	1	3	1	31	10	4	3			15000			2												2					2								2	2
3468	4	41878	18	KPODJI AGA	2	1	3	2	50	0	1	3	14000					2												2					2								2	1	4	2	1	0	0
3467	4	41879	18	KPODJI AGA	2	1	3	1	55	0	1	3		50000				1	1	35				4	0	0	0	0		2					2								2	1	2	7	1	2	0
3460	4	41881	18	TANVE	2	1	3	1	52	0	1	3		6000				1	1	25				2	0	0	0	0		2					2								2	1	3	3	1	3	3
3454	4	41882	18	TANVE	2	1	3	1	26	0	1	3		40000				2												2					2								2	2
3455	4	41883	18	TANVE	2	1	3	1	40	0	1	3		200000				2												2					2								2	2
3462	4	41884	18	TANVE	2	1	3	2	42	4	2	3		4000				2												2					2								2	1	4	2	1	0	0
3461	4	41885	18	TANVE	2	1	3	1	25	0	1	3		25000				2												2					2								2	1	5	3	1	0	0
3459	4	41886	18	TANVE	2	1	3	2	25	0	1	3		15000				2												2					2								2	2
3463	4	41887	18	TANVE	2	1	3	1	60	0	1	3		40000				2												1	60				2								2	1	4	3	1	0	0
3464	4	41888	18	TANVE	2	1	3	2	50	0	1	3		40000				2												2					2								2	1	5	3	1	0	0
3458	4	41889	18	TANVE	2	1	3	2	44	0	1	3		40000				2												2					2								2	2
3456	4	41890	18	TANVE	2	1	3	1	50	0	1	3		35000				2												2					2								2	1	5	2	1	0	0
3434	4	41892	18	TANVE	2	1	3	1	64	0	1	3					4	2												2					2								2	1	1	2	1	3	3
3435	4	41893	18	TANVE	2	1	3	2	42	6	4	3		20000				2												2					2								2	1	3	2	1	0	0
3436	4	41894	18	TANVE	2	1	3	2	34	2	2	3		10000				2												2					2								2	1	4		2
3437	4	41895	18	TANVE	2	1	3	2	28	3	2	3	12000					2												2					2								2	1	3	2		2	0
3438	4	41896	18	TANVE	2	1	3	2	42	0	1	3		7000				2												2					2								2	1	3	2	1	0	0
3439	4	41897	18	TANVE	2	1	3	2	45	0	1	3		25000				2												2					2								2	2
3440	4	41898	18	TANVE	2	1	1	1	25	11	4	5		15000				2												2					2								2	2
3441	4	41899	18	TANVE	2	1	3	1	53	0	1	3					1	2												2					2								2	1	3	3	1	2	0
3599	4	41901	19	AGONVEZOUN	1	1	3	1	33	5	2	3	6000					2												2					2								2	1	3	2	1	0	0
3611	4	41901	19	BOHICON II KPOKON	1	1	3	2	60	0	1	3				88	3	2												2					2								2	1	5	1	2
3600	4	41902	19	AGONVEZOUN	1	1	3	1	28	6	2	3	15000					2												2					2								2	1	3	3	1	0	0
3612	4	41902	19	BOHICON II KPOKON	1	1	3	2	41	5	2	3				88	3	2												2					2								2	1	3	3	1	0	0
3580	4	41904	19	AGONVEZOUN	1	1	3	1	63	0	1	9				88	88	2												2					2								2	1	4	2	2
3582	4	41905	19	AGONVEZOUN	1	1	3	2	29	10	3	3		10000				2												2					2								2	2
3601	4	41906	19	AGONVEZOUN	1	1	3	2	26	0	1	3	2000					2												2					2								2	1	4	3	2
3628	4	41906	19	BOHICON II KPOKON	1	1	1	1	45	6	2	3				88	3	2												2					2								2	1	4	3	2
3577	4	41907	19	AGONVEZOUN	1	1	3	1	32	0	1	3	8000					2												2					2								2	2
3586	4	41908	19	AGONVEZOUN	1	1	3	2	48	0	1	1				88	4	2												2					2								2	2
3595	4	41909	19	AGONVEZOUN	1	1	3	1	51	5	2	3				88	2	1	2											1	46				2								2	1	4	2	1	0	0
3592	4	41910	19	AGONVEZOUN	1	1	3	2	36	0	1	3					4	2												2					2								2	1	3	2	1	2	2
3593	4	41911	19	AGONVEZOUN	1	1	3	2	25	3	2	3	3000					2												2					2								2	1	3	1	2
3579	4	41912	19	AGONVEZOUN	1	1	3	2	26	0	1	3	12000					2												2					2								2	2
3587	4	41913	19	AGONVEZOUN	1	1	3	1	43	11	4	3				88	3	2												2					2								2	1	1	3	1	3	3
3588	4	41914	19	AGONVEZOUN	1	1	3	1	30	4	2	3				88	3	2												2					2								2	1	3	3	1	3	3
3584	4	41915	19	AGONVEZOUN	1	1	3	2	26	0	1	3				88	4	2												2					2								2	2
3589	4	41916	19	AGONVEZOUN	1	1	1	1	36	6	2	3				88	5	1	1	26				10	0	0	0	0							2								2	1	1	5	1	5	5
3590	4	41917	19	AGONVEZOUN	1	1	1	2	33	5	2	3				88	3	2												2					2								2	1	4	2	2
3594	4	41918	19	AGONVEZOUN	1	1	1	2	30	15	6	1					5	2												2					2								2	1	4	77	2
3562	4	41919	19	GBANHICON	1	1	3	1	43	7	3	3		50000				2												2					2								2	1	3	2	1	0	2
3585	4	41919	19	AGONVEZOUN	1	1	3	2	55	0	1	3				88	4	2												2					2								2	1	4	3	1	3	3
3581	4	41920	19	AGONVEZOUN	1	1	3	2	60	0	1	3					3	2												2					2								2	2
3597	4	41921	19	AGONVEZOUN	1	1	1	1	27	8	3	3				88	5	2												2					2								2	1	3	4	1	7	3
3591	4	41922	19	AGONVEZOUN	1	1	3	2	60	0	1	3				88	4	2												2					2								2	1	4	2	1	2	2
3598	4	41923	19	AGONVEZOUN	1	1	3	2	26	0	1	3				88	5	2												2					2								2	2
3583	4	41924	19	AGONVEZOUN	1	1	3	2	28	0	1	3				88	4	2												2					2								2	1	3	2	2
3578	4	41925	19	AGONVEZOUN	1	1	3	2	41	8	3	3				88	4	2												2					2								2	1	3	2	2
3654	4	41926	19	GANKONPONSA	1	1	3	2	40	6	2	3				88	3	2												2					2								2	2
3653	4	41927	19	GANKONPONSA	1	1	3	2	60	0	1	3				88	3	2												2					2								2	2
3658	4	41928	19	GANKONPONSA	1	1	3	2	46	0	1	3				88	3	2												2					2								2	2
3652	4	41929	19	GANKONPONSA	1	1	3	1	53	6	3	3				88	4	2												2					2								2	1	3	3	1	0	3
3644	4	41930	19	GANKONPONSA	1	1	3	2	27	0	1	3				88	2	2												2					2								2	1	4	3	1	0	3
3647	4	41931	19	GANKONPONSA	1	1	3	2	25	0	1	3				88	2	2												2					2								2	1	5	1	1	0	0
3651	4	41932	19	GANKONPONSA	1	1	3	2	55	9	3	9				88	2	2												2					2								2	2
3648	4	41933	19	GANKONPONSA	1	1	3	2	51	0	1	3				88	5	2												2					2								2	1	5	3	2
3643	4	41934	19	GANKONPONSA	1	1	3	2	30	0	1	3	5000					2												2					2								2	2
3646	4	41935	19	GANKONPONSA	1	1	3	2	34	0	1	3				88	3	2												2					2								2	1	5	3	1	0	0
3645	4	41936	19	GANKONPONSA	1	1	3	2	38	0	1	3				88	4	2												2					2								2	1	5	1	2
3659	4	41937	19	GANKONPONSA	1	1	3	1	37	5	2	3				88	5	2												2					2								2	1	3	3	1	3	3
3649	4	41938	19	GANKONPONSA	1	1	3	2	28	0	1	3	8000					2												2					2								2	1	3	2	1	0	2
3641	4	41939	19	GANKONPONSA	1	1	3	1	35	0	1	3				88	5	2												1	34				2								2	1	1	5	1	5	5
3656	4	41940	19	GANKONPONSA	1	1	3	1	35	2	2	3				88	2	2												2					2								2	1	1	3	1	3	3
3640	4	41941	19	GANKONPONSA	1	1	3	2	35	6	3	6				88	2	2												2					2								2	2
3642	4	41942	19	GANKONPONSA	1	1	3	1	51	13	5	1		200000				2												2					2								2	1	5	3	2
3655	4	41943	19	GANKONPONSA	1	1	3	2	37	13	5	6				88	3	2												2					2								2	1	5	1	2
3650	4	41944	19	GANKONPONSA	1	1	3	2	32	6	2	3				88	2	2												2					2								2	1	5	1	2
3657	4	41945	19	GANKONPONSA	1	1	3	1	29	0	1	3				88	3	2												2					2								2	1	5	5	2
3549	4	41946	19	GBANHICON	1	1	3	2	50	6	2	3		10000				2												2					2								2	1	5	2	2
3564	4	41947	19	GBANHICON	1	1	3	2	45	0	1	3				88	3	2												2					2								2	1	5	3	2
3553	4	41948	19	GBANHICON	1	1	1	1	53	11	4	1		30000				2												2					2								2	1	5	3	1	0	0
3550	4	41950	19	GBANHICON	1	1	3	1	50	6	3	3	10000					2												2					2								2	1	3	2	1	0	0
3552	4	41951	19	GBANHICON	1	1	3	2	55	0	1	3	15000					2												2					2								2	1	3	3	1	0	0
3568	4	41952	19	GBANHICON	1	1	3	1	42	9	3	2		40000				2												2					2								2	2
3567	4	41953	19	GBANHICON	1	1	3	2	34	4	2	3	8000					2												2					2								2	2
3570	4	41954	19	GBANHICON	1	1	3	2	27	3	2	3	10000					2												2					2								2	2
3571	4	41955	19	GBANHICON	1	1	3	2	50	0	1	3	4000					2												2					2								2	1	4	2	2
3547	4	41956	19	GBANHICON	1	1	3	1	39	3	2	3	10000					2												1	27				2								2	1	5	1	2
3575	4	41957	19	GBANHICON	1	1	3	2	29	3	2	3	8000					2												2					2								2	2
3548	4	41958	19	GBANHICON	1	1	3	2	45	10	3	3		30000				2												2					2								2	2
3559	4	41959	19	GBANHICON	1	1	3	1	64	0	1	7				88	2	2												1	44				2								2	1	5	1	2	2
3566	4	41960	19	GBANHICON	1	1	3	1	63	0	1	3	2000					2												1	60				2								2	2
3576	4	41961	19	GBANHICON	1	1	3	2	47	0	1	3				88	3	2												2					2								2	1	5	1	2
3573	4	41962	19	GBANHICON	1	1	3	2	52	0	1	3				88	1	2												2					2								2	1	1	7	1	7	7
3574	4	41963	19	GBANHICON	1	1	3	1	27	6	3	3	10000					2												2					1	2							1	1	3	2	1	0	2
3572	4	41964	19	GBANHICON	1	1	3	1	26	8	3	3	10000					2												2					2								2	2
3546	4	41965	19	GBANHICON	1	1	3	1	36	6	2	3	12000					2												2					2								2	2
3569	4	41966	19	GBANHICON	1	1	3	1	41	9	3	4	56000					2												2					2								2	1	5	1	2
3557	4	41967	19	GBANHICON	1	1	3	2	40	0	1	3	25000					2												2					2								2	1	5	2	2
3551	4	41968	19	GBANHICON	1	1	3	2	55	0	1	3	20000					2												2					2								2	2
3563	4	41969	19	GBANHICON	1	1	3	2	36	6	2	3	5000					2												2					2								2	2
3558	4	41970	19	GBANHICON	1	1	3	1	64	4	2	7				88	3	2												1	34				2								2	1	1	5	1	5	5
3561	4	41971	19	GBANHICON	1	1	3	1	63	0	1	3				88	2	2												1	58				2								2	1	3	7	1	0	2
3560	4	41972	19	GBANHICON	1	1	3	1	42	11	3	3		60000				2												2					2								2	1	3	2	1	0	0
3565	4	41973	19	GBANHICON	1	1	3	2	50	0	1	3				88	5	2												2					2								2	1	5	2	2
3555	4	41974	19	GBANHICON	1	1	3	1	46	9	3	2		6000				2												2					2								2	1	3	5	1	0	0
3556	4	41976	19	GBANHICON	1	1	3	2	40	0	1	3				88	5	2												2					2								2	1	5	3	1	0	0
3635	4	41977	19	BOHICON II KPOKON	1	1	1	1	55	8	3	3				88	4	2												2					2								2	1	4	1	1	1	0
3636	4	41978	19	BOHICON II KPOKON	1	1	1	1	47	13	4	2					5	2												2					2								2	1	3	5	1	0	0
3604	4	41979	19	BOHICON II KPOKON	1	1	1	1	64	6	2	3				88	2	2												2					2								2	1	3	3	2
3626	4	41981	19	BOHICON II KPOKON	1	1	1	1	34	7	2	3				88	2	2												2					2								1	1	3	5	1	7	3
3629	4	41982	19	BOHICON II KPOKON	1	1	3	1	35	3	2	3				88	3	1	2											2					2								2	1	3	2	1	2	2
3607	4	41983	19	BOHICON II KPOKON	1	1	3	1	35	2	2	3				88	4	1	1	10				10	0	0	0	0		99					2								2	1	3	3	1	2	3
3609	4	41984	19	BOHICON II KPOKON	1	1	1	1	56	0	1	3				88	4	2												2					2								2	1	3	3	1	3	3
3608	4	41985	19	BOHICON II KPOKON	1	1	1	1	32	6	2	3				88	3	2												2					2								2	1	4	2	2
3606	4	41986	19	BOHICON II KPOKON	1	1	3	1	56	2	2	3				88	3	2												2					2								2	1	3	3	1	0	3
3605	4	41987	19	BOHICON II KPOKON	1	1	3	2	44	0	1	3				88	3	2												2					2								2	2
3632	4	41988	19	BOHICON II KPOKON	1	1	3	1	32	6	2	3				88	4	2												2					2								2	1	3	5	1	5	0
3630	4	41989	19	BOHICON II KPOKON	1	1	1	1	42	11	4	3				88	4	2												2					2								2	1	1	3	1	3	3
3618	4	41990	19	BOHICON II KPOKON	1	1	3	2	57	0	1	3				88	3	2												2					2								2	2
3631	4	41991	19	BOHICON II KPOKON	1	1	1	1	46	12	4	1				88	5	2												2					2								2	2
3633	4	41992	19	BOHICON II KPOKON	1	1	3	2	30	0	1	3				88	3	2												2					2								2	2
3610	4	41993	19	BOHICON II KPOKON	1	1	3	2	42	0	1	3				88	3	2												2					2								2	2
3617	4	41995	19	BOHICON II KPOKON	1	1	3	1	43	11	4	3				88	4	2												2					2								2	2
3616	4	41996	19	BOHICON II KPOKON	1	1	3	2	47	6	2	3				88	4	2												2					2								2	1	4	3	1	3	3
3602	4	41998	19	BOHICON II KPOKON	1	1	1	1	58	6	2	3				88	4	2												2					2								2	1	5	3	2
5563	4	42001	20	AGONHOHOUN	2	1	3	1	25	4	2	3		25000				2												2					2								2	1	5	2	2
5564	4	42002	20	AGONHOHOUN	2	1	3	2	56	0	1	3		20000				2												2					2								2	1	5	2	2
5566	4	42004	20	AGONHOHOUN	2	1	3	1	32	0	1	3		32000				2												2					2								2	1	4	2	1	0	0
5565	4	42005	20	AGONHOHOUN	2	1	3	1	64	0	1	3		30000				2												2					2								2	2
5570	4	42006	20	AGONHOHOUN	2	1	3	1	28	0	1	3				88	1	2												2					2								2	2
5569	4	42007	20	AGONHOHOUN	2	1	3	1	40	0	1	3				88	1	2												2					2								2	2
5568	4	42008	20	AGONHOHOUN	2	1	3	1	64	0	1	3				88	1	2												1	59				1	1	0	3	0	0	0		2	1	5	2	1	0	0
5567	4	42009	20	AGONHOHOUN	2	1	3	1	52	0	1	3		50000				2												2					2								2	2
5561	4	42010	20	AGONHOHOUN	2	1	3	1	64	0	1	3				88	2	2												2					2								2	1	4	2	1	0	2
5571	4	42011	20	AGONHOHOUN	2	1	3	1	46	0	1	3				88	2	1	1	22				4	0	0	0	0		2					2								2	1	3	5	99	0	1
5559	4	42012	20	AGONHOHOUN	2	1	1	2	58	0	1	3				88	2	2												2					1	1	0	0	4	0	0		2	1	1	3	1	2	2
5560	4	42013	20	AGONHOHOUN	2	1	3	1	60	0	1	3				88	2	2												2					2								2	2
5555	4	42014	20	SOVLEGNI	2	1	3	1	28	0	1	3				88	5	2												2					2								2	1	5	99	1	0	0
5619	4	42015	20	DONA	2	1	3	1	64	0	1	3		25000				2												2					2								2	1	4	5	2
5618	4	42016	20	DONA	2	1	3	1	57	0	1	3		15000				2												2					2								2	1	4	3	1	0	0
5616	4	42017	20	DONA	2	1	3	1	55	0	1	3		20000				2												2					2								2	1	3	5	1	0	0
5620	4	42018	20	DONA	2	1	3	2	62	0	1	3				88	1	2												2					2								2	1	1	2	1	2	2
5617	4	42019	20	DONA	2	1	3	1	35	0	1	3				88	1	2												1	15				1	1	99	4	99	99	99		2	1	1	2	1	2	2
5609	4	42020	20	DONA	2	1	3	1	56	0	1	3		8000				1	1	20				3	0	0	0	0		1	99	99	99	99	2								2	1	1	3	1	3	3
5608	4	42021	20	DONA	2	1	3	2	45	0	1	3		5000				2												2					2								2	1	5	3	1	0	0
5607	4	42022	20	DONA	2	1	3	1	43	0	1	3				88	1	2												1	14				2								2	1	1	2	1	2	2
5610	4	42023	20	DONA	2	1	3	2	64	0	1	9				88	1	2												2					2								2	2
5611	4	42024	20	DONA	2	1	3	1	26	0	1	3		15000				2												2					2								2	2
5612	4	42025	20	DONA	2	1	3	1	62	0	1	3				88	1	2												2					2								2	1	3	2	1	2	0
5613	4	42026	20	DONA	2	1	3	2	56	0	1	3				88	88	2												2					2								2	1	3	2	1	2	2
5606	4	42027	20	DONA	2	1	3	2	48	0	1	6				88	2	2												2					2								2	1	4	99	1	2	0
5614	4	42028	20	DONA	2	1	3	2	51	0	1	3				88	1	2												2					2								2	1	4	2	1	0	2
5577	4	42029	20	KOME	2	1	3	1	32	0	1	3				88	4	2												2					2								2	1	5	2	1	0	0
5578	4	42030	20	KOME	2	1	1	1	50	0	1	3		15000				2												2					2								2	1	3	2	1	0	0
5579	4	42031	20	KOME	2	1	3	2	47	0	1	3		40000				2												2					2								2	1	5	1	2
5580	4	42032	20	KOME	2	1	3	1	60	1	2	3		20000				2												2					2								2	2
5581	4	42033	20	KOME	2	1	3	1	36	0	1	3				88	1	2												2					2								2	2
5583	4	42034	20	KOME	2	1	3	1	36	5	2	3		4500				1	1	18				11	99	99	99	99		99					2								2	1	1	2	1	0	3
5586	4	42035	20	KOME	2	1	3	1	56	0	1	3				88	1	2												2					2								2	1	4	5	1	0	0
5572	4	42036	20	KOME	2	1	3	1	35	2	2	3				88	1	2												2					2								2	2
5576	4	42037	20	KOME	2	1	3	1	55	0	1	3	5000					2												2					2								2	1	4	3	1	0	0
5574	4	42038	20	KOME	2	1	3	1	29	0	1	3	20000					2												2					2								2	2
5575	4	42039	20	KOME	2	1	3	1	56	0	1	3				88	1	1	1	39				4	0	0	0	0		99					2								2	1	4	5	1	0	0
5573	4	42040	20	KOME	2	1	3	1	32	10	3	3				88	1	2												2					2								2	2
5585	4	42041	20	KOME	2	1	3	1	42	7	3	3				88	2	1	1	35				4	0	0	0	0		2					2								2	1	3	3	99	0	0
5587	4	42042	20	KOME	2	1	3	1	41	0	1	3				88	5	2												2					2								2	2
5584	4	42043	20	KOME	2	1	3	1	31	0	1	3				88	2	1	1	20				6	0	0	0	0		2					2								2	1	3	3	1	3	0
5582	4	42044	20	KOME	2	1	3	1	25	7	2	3	1500					2												2					2								2	2
5588	4	42045	20	KOME	2	1	3	2	55	0	1	3	1500					2												2					2								2	1	3	2	99	0	2
5589	4	42046	20	KOME	2	1	3	1	60	0	1	6				88	99	2												2					2								2	2
5539	4	42047	20	SOVLEGNI	2	1	3	2	62	0	1	3				88	77	2												1	30				2								2	1	5	1	1	0	0
5556	4	42048	20	SOVLEGNI	2	1	3	1	34	0	1	3		100000				2												2					2								2	1	3	99	1	2	2
5540	4	42049	20	SOVLEGNI	2	1	3	1	30	0	1	3				88	5	2												2					2								2	1	2	2	1	2	2
5554	4	42050	20	SOVLEGNI	2	1	3	1	44	0	1	3		15000				2												2					2								2	1	1	99	99	99	99
5541	4	42051	20	SOVLEGNI	2	1	3	1	26	0	1	3				88	5	2												2					2								2	1	3	3	1	2	0
5531	4	42052	20	SOVLEGNI	2	1	3	1	50	0	1	3		20000				1	1	15				12	0	0	0	0		1	15				2								1	1	1	7	1	7	7
5532	4	42053	20	SOVLEGNI	2	1	3	2	64	0	1	3		5000				2												2					2								2	1	1	2	1	2	2
5533	4	42054	20	SOVLEGNI	2	1	3	2	60	0	1	9				88	1	2												2					2								2	2
5534	4	42055	20	SOVLEGNI	2	1	3	1	37	3	2	3		15000				2												2					2								2	1	5	2	2
5535	4	42056	20	SOVLEGNI	2	1	3	1	35	3	2	3		40000				2												2					2								2	1	5	4	1	0	3
5536	4	42057	20	SOVLEGNI	2	1	3	1	28	0	1	3				88	2	2												2					2								2	1	9	3	1	0	0
5538	4	42058	20	SOVLEGNI	2	1	3	1	40	0	1	3				88	2	2												2					2								2	1	4	2	1	0	0
5542	4	42059	20	SOVLEGNI	2	1	3	1	45	0	1	3				88	5	1	1	25				12	0	0	0	0		2					2								2	1	1	3	1	3	3
5537	4	42060	20	SOVLEGNI	2	1	3	1	26	0	1	3		20000				1	1	20				4	99	99	99	99		2					2								2	1	4	3	1	0	0
5545	4	42061	20	SOVLEGNI	2	1	3	1	25	3	2	3		40000				2												2					2								2	1	4	3	2
5543	4	42062	20	SOVLEGNI	2	1	1	2	64	0	1	6	1000					2												2					2								2	1	3	2	1	0	2
5530	4	42063	20	SOVLEGNI	2	1	3	1	25	0	1	3				88	1	1	2											2					2								2	1	5	2	2
5558	4	42064	20	SOVLEGNI	2	1	3	2	63	0	1	6	1500					2												2					2								2	2
5557	4	42065	20	SOVLEGNI	2	1	3	2	60	0	1	6				88	1	2												2					1	1	99	99	1	99	99		2	2
5553	4	42066	20	SOVLEGNI	2	1	3	1	60	0	1	3	10000					2												2					2								2	1	1	3	1	0	0
5544	4	42067	20	SOVLEGNI	2	1	3	1	27	10	1	3		40000				2												2					2								2	2
5549	4	42068	20	SOVLEGNI	2	1	3	1	62	0	1	3				88	2	1	1	20				4	99	99	99	99		2					2								2	1	3	2	1	0	0
5550	4	42069	20	SOVLEGNI	2	1	3	1	45	10	3	3		15000				1	1	39				4	99	99	99	99		2					2								2	1	1	7	1	7	7
5552	4	42070	20	SOVLEGNI	2	1	3	1	32	0	1	3				88	1	2												2					2								2	1	1	3	1	3	3
5547	4	42071	20	SOVLEGNI	2	1	3	2	58	0	1	3				88	2	2												2					1	1	99	99	1	99	99		2	2
5548	4	42072	20	SOVLEGNI	2	1	3	2	56	0	1	3				88	1	2												2					2								2	2
5551	4	42073	20	SOVLEGNI	2	1	3	2	63	0	1	3				88	1	2												2					2								2	2
5546	4	42074	20	SOVLEGNI	2	1	3	1	64	0	1	3				88	1	2												2					2								2	1	5	2	1	0	0
5615	4	42075	20	DONA	2	1	3	1	60	0	1	3				88	99	2												1	20				2								2	1	4	99	1	0	0
5590	4	42076	20	WOGBAYE	2	1	3	1	36	0	1	3				88	2	2												2					2								2	1	5	3	1	0	0
5593	4	42077	20	WOGBAYE	2	1	3	2	45	0	1	3				88	1	2												2					2								2	1	5	3	1	0	0
5594	4	42078	20	WOGBAYE	2	1	3	1	41	6	2	3		10000				2												2					2								2	2
5592	4	42079	20	WOGBAYE	2	1	3	1	38	0	1	3				88	2	1	1	17				7	0	0	0	0		1	99	99	99	99	2								2	1	5	2	1	0	0
5591	4	42080	20	WOGBAYE	2	1	3	1	32	0	1	3				88	2	1	1	20				10	0	0	0	0		1	99	99	99	99	2								2	1	3	3	1	0	0
5605	4	42081	20	WOGBAYE	2	1	3	1	56	0	1	3		15000				1	1	25				20	0	0	0	0		2					2								2	1	1	2	1	2	2
5599	4	42082	20	WOGBAYE	2	1	3	1	29	0	1	3				88	2	2												2					1	1	12	0	0	0	0		2	1	4	2	99	0	0
5598	4	42083	20	WOGBAYE	2	1	3	2	48	0	1	3				88	2	2												2					2								2	2
5596	4	42084	20	WOGBAYE	2	1	3	1	30	0	1	3				88	2	2												1	25				2								2	1	3	3	1	4	0
5597	4	42085	20	WOGBAYE	2	1	3	1	64	0	1	3				88	2	2												2					2								2	1	3	3	99	2	0
5595	4	42086	20	WOGBAYE	2	1	3	1	37	8	3	3				88	2	1	1	30				5	0	0	0	0		2					2								2	1	3	2	99	0	0
5600	4	42087	20	WOGBAYE	2	1	3	1	35	5	2	3		40000				2												2					2								2	1	5	3	2
5604	4	42088	20	WOGBAYE	2	1	3	1	45	0	1	3		50000				2												2					2								2	1	3	2	1	2	2
5603	4	42089	20	WOGBAYE	2	1	3	1	33	0	1	3		15000				2												2					2								2	1	1	2	1	1	2
5602	4	42090	20	WOGBAYE	2	1	3	1	38	0	1	3		14000				1	1	12				6	0	0	0	0		99					2								2	1	3	2	1	2	0
5601	4	42091	20	WOGBAYE	2	2	3	1	37	8	3	3		5000				2												2					2								2	1	4	2	1	0	0
5634	4	42092	20	ZINKANME	2	1	3	1	40	0	1	3				88	99	2												2					2								2	1	4	5	1	0	0
5638	4	42093	20	ZINKANME	2	1	3	2	40	0	1	3				88	2	2												2					2								2	1	3	3	1	0	0
5636	4	42094	20	ZINKANME	2	1	3	1	50	0	1	3				88	2	1	1	32				4	0	0	0	0		2					2								2	1	1	3	1	3	3
5637	4	42095	20	ZINKANME	2	1	3	2	35	0	1	6	1000					2												2					2								2	2
5643	4	42096	20	ZINKANME	2	1	3	1	33	4	2	3				88	2	1	1	25				6	0	0	0	0		2					2								2	1	1	7	1	7	7
5639	4	42097	20	ZINKANME	2	1	3	2	33	0	1	3				88	2	2												2					2								2	2
5635	4	42098	20	ZINKANME	2	1	3	2	64	0	1	6				88	88	2												2					2								2	2
5627	4	42099	20	ZINKANME	2	1	3	1	40	0	1	3		50000				2												1	20				1	1	99	3	99	99	99		2	1	1	2	1	2	2
1923	4	42101	21	AFFOSSOWOGBA	2	1	3	1	64	0	1	6				88	5	2												2					2								2	2
1907	4	42102	21	AFFOSSOWOGBA	2	1	3	1	60	0	1	3				88	2	2												2					2								2	1	1	3	1	3	3
1908	4	42103	21	AFFOSSOWOGBA	2	1	3	2	56	0	1	6	5000					2												2					2								2	2
1930	4	42103	21	SOME	2	1	1	2	29	13	4	8				88	1	2												2					2								2	2
1910	4	42104	21	AFFOSSOWOGBA	2	1	3	2	55	0	1	6	2000					2												2					1	1	4	0	0	0	0		2	1	5	2	1	2	0
1912	4	42105	21	AFFOSSOWOGBA	2	1	3	1	60	0	1	3				88	1	1	1	20				0	3	0	0	0		1					2								2	1	1	12	1	12	12
1909	4	42106	21	AFFOSSOWOGBA	2	1	3	1	60	0	1	3		60000				2												2					1	1	3	0	0	0	0		1	1	1	2	1	2	2
1911	4	42107	21	AFFOSSOWOGBA	2	1	3	1	32	5	2	3	7000					1	2											2					2								2	1	4	7	1	0	0
1906	4	42108	21	AFFOSSOWOGBA	2	1	3	1	62	0	1	3				88	1	1	1	32				0	0	3	0	0		2					2								1	1	4	2	1	0	0
1922	4	42109	21	AFFOSSOWOGBA	2	1	3	2	29	4	2	3				88	2	2												2					2								2	2
1920	4	42111	21	AFFOSSOWOGBA	2	1	3	2	36	0	1	6				88	77	2												2					2								2	2
1915	4	42112	21	AFFOSSOWOGBA	2	1	3	1	40	0	1	6				88	3	2												2					2								2	1	3	3	1	3	0
1917	4	42113	21	AFFOSSOWOGBA	2	1	3	1	46	0	1	6			120000			1	1	18				2	0	0	0	0		2					2								2	1	4	3	1	0	0
1905	4	42114	21	AFFOSSOWOGBA	2	1	3	2	25	0	1	3		32000				2												2					2								2	2
1914	4	42115	21	AFFOSSOWOGBA	2	1	3	1	26	10	4	3	1000					2												2					2								2	2
1919	4	42116	21	AFFOSSOWOGBA	2	1	3	2	55	0	1	6				88	77	2												2					1	1	0	0	3	0	0		1	1	3	3	1	3	0
1921	4	42117	21	AFFOSSOWOGBA	2	1	3	1	64	0	1	6				88	4	2												2					2								2	2
1916	4	42118	21	AFFOSSOWOGBA	2	1	3	1	46	0	1	6				88	77	2												2					2								2	2
1866	4	42120	21	DRAME	2	1	3	1	60	0	1	3				88	2	2												2					2								2	1	1	10	1	10	10
1870	4	42122	21	DRAME	2	1	3	2	55	0	1	6	5000					2												2					2								2	1	1	2	1	2	2
1865	4	42123	21	DRAME	2	1	3	1	63	0	1	3	3000					1	1	16				0	2	0	0	0							1	1	0	0	5	0	1	1	1	1	1	10	1	10	10
1864	4	42124	21	DRAME	2	1	3	1	45	0	1	3			100000			2												1	25				2								2	2
1868	4	42125	21	DRAME	2	1	3	1	46	0	1	3			150000			1	1		1			0	0	0	0	0		2					2								2	1	1	10	1	10	10
1867	4	42126	21	DRAME	2	1	3	2	57	0	1	6		20000				2												2					2								2	1	4	3	1	0	0
1872	4	42127	21	DRAME	2	1	3	2	29	0	1	3	3000					2												2					2								2	2
1869	4	42128	21	DRAME	2	1	3	2	46	0	1	6			880000			2												2					2								2	1	5	3	1	0	0
1884	4	42129	21	DRAME	2	1	3	1	29	3	2	3		30000				2												2					2								2	1	4	3	1	0	3
1888	4	42130	21	DRAME	2	1	3	1	37	5	2	3		15000				2												2					2								2	1	1	5	1	5	5
1885	4	42131	21	DRAME	2	1	1	1	31	5	2	3		20000				2												2					2								2	1	1	7	1	7	7
1879	4	42132	21	DRAME	2	1	3	1	30	3	2	3		12000				2												2					2								2	1	1	3	1	3	3
1882	4	42133	21	DRAME	2	1	3	2	64	0	1	3				88	1	2												2					1	1	2	0	0	0	0		2	1	1	3	1	3	3
1887	4	42134	21	DRAME	2	1	3	2	64	0	1	3				88	1	2												2					1		2						2	1	1	5	1	5	5
1883	4	42135	21	DRAME	2	1	3	2	59	0	1	3	4000					2												2					2								2	2
1886	4	42136	21	DRAME	2	1	3	2	26	0	1	3		5000				2												2					2								2	1	1	3	1	3	3
1880	4	42137	21	DRAME	2	1	3	2	54	3	2	3		4000				2												2					2								2	2
1890	4	42138	21	DRAME	2	1	3	2	28	0	1	3		8000				2												2					2								2	2
1863	4	42139	21	DRAME	2	1	3	2	60	0	1	6				88	1	1	1	18				0	0	2	0	0		2					2								2	1	3	3	1	0	3
1875	4	42140	21	DRAME	2	1	3	2	38	0	1	3	4000					2												1	16				2								2	2
1873	4	42141	21	DRAME	2	1	3	2	35	0	1	3	2000					2												2					2								2	2
1903	4	42142	21	DRAME	2	1	3	1	34	0	1	3		70000				1	1	22				7	0	0	0	0		2					2								2	1	4	2	1	0	2
1896	4	42143	21	DRAME	2	1	3	2	29	0	1	6				88	2	2												2					2								2	2
1904	4	42144	21	DRAME	2	1	3	1	32	0	1	6					2	2												2					2								2	1	3	3	1	3	0
1901	4	42145	21	DRAME	2	1	3	1	34	0	1	6				88	77	2												2					2								2	1	4	1	2
1897	4	42146	21	DRAME	2	1	3	1	64	0	1	6				88	3	1	1	33				0	0	2	0	0		2					2								2	1	4	3	2
1878	4	42147	21	DRAME	2	1	3	2	26	0	1	3		7000				2												2					2								2	1	4	2	1	0	0
1877	4	42148	21	DRAME	2	1	3	2	35	0	1	3	2000					2												2					2								2	2
1881	4	42149	21	DRAME	2	1	3	1	32	0	1	3		20000				1	1	11				20	0	0	0	0		2					2								2	1	1	7	1	7	7
1874	4	42150	21	DRAME	2	1	3	1	27	0	1	3			300000			2												2					2								2	1	5	5	1	0	0
1895	4	42151	21	DRAME	2	1	3	1	25	0	1	6				88	3	2												2					2								2	1	1	2	1	2	2
1894	4	42152	21	DRAME	2	1	3	1	27	0	1	6				88	1	2												2					2								2	1	3	3	1	3	0
1900	4	42153	21	DRAME	2	1	3	1	25	0	1	6				88	2	2												2					2								2	1	1	5	1	5	5
1902	4	42154	21	DRAME	2	1	1	1	38	10	3	3		50000				2												2					2								2	1	5	3	2
1898	4	42155	21	DRAME	2	1	3	2	25	0	1	6				88	2	2												2					2								2	2
1899	4	42156	21	DRAME	2	1	3	2	33	6	2	3				88	3	2												2					2								2	2
1892	4	42157	21	DRAME	2	1	3	1	35	0	1	6				88	2	2												2					2								2	1	1	5	1	5	3
1893	4	42158	21	DRAME	2	1	3	2	63	0	1	6				88	2	2												2					2								2	1	3	2	1	0	0
1891	4	42159	21	DRAME	2	1	3	2	56	0	1	6				88	1	2												2					2								2	2
1889	4	42160	21	DRAME	2	1	3	1	55	0	1	3		15000				2												1	52				2								2	1	1	2	1	2	2
1876	4	42161	21	DRAME	2	1	3	1	25	0	1	3			200000			1	2											2					2								2	1	3	3	1	3	0
1852	4	42162	21	GUINGNIN MLINKPIN	2	1	3	2	42	0	1	3				88	1	2												2					2								2	2
1849	4	42163	21	GUINGNIN MLINKPIN	2	1	3	1	55	0	1	3			900000			2												1	19				2								2	1	1	3	1	3	3
1862	4	42164	21	GUINGNIN MLINKPIN	2	1	3	2	56	0	1	3	1500					2												2					2								2	2
1860	4	42165	21	GUINGNIN MLINKPIN	2	1	3	1	63	0	1	6				88	3	2												2					2								2	1	3	3	1	0	3
1859	4	42166	21	GUINGNIN MLINKPIN	2	1	3	2	50	0	1	6				88	2	2												2					2								2	2
1847	4	42167	21	GUINGNIN MLINKPIN	2	1	3	2	60	0	1	6				88	1	2												2					2								2	1	5	1	2
1848	4	42168	21	GUINGNIN MLINKPIN	2	1	3	2	62	0	1	6				88	77	2												2					1	1	0	8	0	0	0		1	1	1	3	1	3	3
1861	4	42169	21	GUINGNIN MLINKPIN	2	1	3	2	53	0	1	6				88	2	2												2					2								2	1	5	2	1	0	0
1855	4	42170	21	GUINGNIN MLINKPIN	2	1	3	2	30	0	1	3			80000			2												2					2								2	2
1853	4	42171	21	GUINGNIN MLINKPIN	2	1	3	1	55	0	1	3		25000				1	1	15				5	0	0	0	0		2					2								2	1	1	3	1	3	3
1850	4	42172	21	GUINGNIN MLINKPIN	2	1	3	2	60	0	1	3	3000					2												2					2								2	2
1858	4	42173	21	GUINGNIN MLINKPIN	2	1	3	1	64	0	1	3			200000			2												1	17				2								2	2
1854	4	42174	21	GUINGNIN MLINKPIN	2	1	3	2	63	0	1	3		15000				2												2					2								2	2
1851	4	42175	21	GUINGNIN MLINKPIN	2	1	3	1	45	0	1	3		40000				2												2					2								2	1	1	2	1	2	2
1857	4	42176	21	GUINGNIN MLINKPIN	2	1	3	2	26	0	1	3			60000			2												2					2								2	2
1856	4	42177	21	GUINGNIN MLINKPIN	2	1	3	2	35	0	1	3	2000					2												2					2								2	1	5	2	2
1938	4	42178	21	SOME	2	1	3	2	28	0	1	3		6000				2												2					2								2	2
1951	4	42179	21	SOME	2	1	3	2	36	0	1	3				88	1	2												2					2								2	2
1954	4	42180	21	SOME	2	1	3	1	26	0	1	3		15000				2												2					2								2	1	4	2	1	0	0
1956	4	42181	21	SOME	2	1	3	2	32	0	1	3				88	2	2												2					2								2	2
1947	4	42182	21	SOME	2	1	3	2	64	0	1	3		15000				2												2					2								2	2
1935	4	42183	21	SOME	2	1	3	2	55	0	1	3		5000				2												2					2								2	2
1937	4	42184	21	SOME	2	1	3	1	64	0	1	3		20000				2												2					2								2	2
1941	4	42185	21	SOME	2	1	3	2	30	0	1	3		10000				2												2					2								2	2
1945	4	42186	21	SOME	2	1	3	2	46	0	1	3		12000				2												2					2								2	2
1943	4	42187	21	SOME	2	1	3	1	30	0	1	3		20000				2												2					2								2	2
1946	4	42188	21	SOME	2	1	3	1	44	1	2	3		40000				2												1	15				2								2	2
1942	4	42189	21	SOME	2	1	3	2	57	0	1	3		20000				2												2					2								2	1	1	3	1	0	0
1953	4	42190	21	SOME	2	1	3	2	60	0	1	9				88	88	2												2					1	1	2	0	0	0	0		1	2
1925	4	42191	21	SOME	2	1	3	2	26	9	3	3				88	2	2												2					2								2	2
1948	4	42191	21	SOME	2	1	3	2	56	0	1	6		20000				2												2					2								2	2
[truncated: 4,763 more rows]
[truncated: 58 more columns]
